# Supplementary material for: Difficulty in chirality recognition for Transformer architectures learning chemical structures from string representations
Source: Nat Commun. 2024 Feb 16;15:1197. doi: 10.1038/s41467-024-45102-8 (PMC10873378; doi:10.1038/s41467-024-45102-8)
Supplement: Supplementary file 4 — Source Data [file 41467_2024_45102_MOESM4_ESM.xlsx]

## Sheet: Fig 1a
Figure 1a
	Step	Perfect accuracy
	2000	0
	4000	0.000220824
	6000	0.346472
	8000	0.508336
	10000	0.803357
	12000	0.862868
	14000	0.89279
	16000	0.912885
	18000	0.921828
	20000	0.932538
	22000	0.935519
	24000	0.942917
	26000	0.948548
	28000	0.948769
	30000	0.951088
	32000	0.956167
	34000	0.957602
	36000	0.965772
	38000	0.970189
	40000	0.976372
	42000	0.975268
	44000	0.977807
	46000	0.979243
	48000	0.980015
	50000	0.980788
	52000	0.981451
	54000	0.98123
	56000	0.983769
	58000	0.983438
	60000	0.983107
	62000	0.984874
	64000	0.984211
	66000	0.985315
	68000	0.985978
	70000	0.986419
	72000	0.987523
	74000	0.986971
	76000	0.987192
	78000	0.987523
	80000	0.988296

## Sheet: Fig 1b
Figure 1b
	Step	Tanimoto similarity					Step	Loss function
		MACCS	ECFP(R=1)	ECFP(R=2)	ECFP(R=3)
	4000	0.724912	0.443049	0.289063	0.223225		0	83650.2
	6000	0.978827	0.952159	0.907653	0.874651		1	81604.5
	8000	0.996447	0.992642	0.983894	0.976319		2	82979.4
	10000	0.998131	0.996919	0.993571	0.990334		3	81217.9
	16000	0.999571	0.999225	0.998457	0.997711		4	78617.2
	30000	0.999822	0.999733	0.999497	0.999298		5	79035.8
	48000	0.999953	0.999906	0.999795	0.999713		6	73610.3
	80000	0.999992	0.999991	0.999974	0.999939		7	70981.6
							8	72293.4
							9	71855.9
							10	66919.4
							11	68227.7
							12	61904.1
							13	60352.5
							14	65340
							15	63848.5
							16	59302.8
							17	56769.7
							18	60060.8
							19	59344.7
							20	53863.2
							21	52849.7
							22	54578.7
							23	53503.5
							24	53528.6
							25	47740.7
							26	55597.1
							27	55123.1
							28	50812.4
							29	54006.4
							30	51181.3
							31	53225.9
							32	48868
							33	49771.1
							34	50629.1
							35	48605.5
							36	49573.2
							37	50564.3
							38	50671
							39	49108.3
							40	49698.3
							41	50982.2
							42	51493.8
							43	51037.1
							44	51260.2
							45	49369.5
							46	47818.8
							47	50774
							48	46299.9
							49	49932.3
							50	47670
							51	47493.1
							52	43103.8
							53	49674.9
							54	46150.5
							55	43068.4
							56	45512.8
							57	46554
							58	46614.1
							59	48237.6
							60	48825.7
							61	48384.9
							62	48480.3
							63	45608.2
							64	44221.7
							65	45077.3
							66	46859
							67	45658.9
							68	46964.1
							69	43229.3
							70	43604.8
							71	45191.3
							72	44496.5
							73	44325.8
							74	40048.3
							75	42113.8
							76	39703.7
							77	41919.5
							78	41749.2
							79	39836.3
							80	40101.7
							81	38893.1
							82	37404.4
							83	38490.6
							84	35338.5
							85	38140.1
							86	35790.4
							87	37036
							88	35411.6
							89	36859.7
							90	35474.8
							91	34587.1
							92	34902.5
							93	34509.7
							94	34519.1
							95	33005.7
							96	33593.2
							97	33348.4
							98	34117.7
							99	33478
							100	32623.8
							101	32346.6
							102	32755.6
							103	31599.5
							104	32735.3
							105	32351.8
							106	32156
							107	31349.9
							108	31660.1
							109	31777.1
							110	31498.9
							111	30982.9
							112	32281.8
							113	32165.1
							114	30182.2
							115	31955.3
							116	31819.9
							117	31928.6
							118	30389.5
							119	31753.2
							120	30960.9
							121	31077.5
							122	30709
							123	30397.3
							124	31585.5
							125	30471.1
							126	29221.1
							127	29617
							128	30222.9
							129	31373.1
							130	29361.6
							131	30308.6
							132	29363.4
							133	28451.9
							134	29957.5
							135	30214
							136	30104.5
							137	29680.1
							138	29443.2
							139	29609.1
							140	28972
							141	28384.7
							142	29645.8
							143	28623.6
							144	29839.8
							145	29067.6
							146	28797.1
							147	29093.4
							148	28985.1
							149	29413.9
							150	28331.9
							151	28296.1
							152	28671
							153	29064.6
							154	28100.8
							155	27730
							156	28038.1
							157	28412.2
							158	27947.9
							159	28193.8
							160	27471.7
							161	28169.6
							162	27857.1
							163	27505.4
							164	28609.4
							165	27453.4
							166	28293.7
							167	27363.5
							168	26652.6
							169	26424.6
							170	27739.7
							171	27311.9
							172	26963.2
							173	26788.8
							174	27818
							175	27542
							176	26698.6
							177	26914.3
							178	27446.2
							179	26948.8
							180	27146.2
							181	26038.5
							182	26768.9
							183	26765.8
							184	27317.5
							185	25581.1
							186	25766.5
							187	27236.3
							188	26826.9
							189	25646
							190	26269.8
							191	26313.2
							192	26444.7
							193	26173.7
							194	25701.8
							195	25384.2
							196	26059.2
							197	25229.4
							198	25633.6
							199	24494.8
							200	25478
							201	26163
							202	25242.8
							203	26034.2
							204	25190.4
							205	24685.2
							206	25024.4
							207	25986.3
							208	24572.6
							209	25329.4
							210	25366.6
							211	25724.9
							212	25122.4
							213	25358
							214	24688.9
							215	24042.8
							216	24545.6
							217	24257.4
							218	24265.9
							219	25027.4
							220	24194.5
							221	23722.5
							222	25181.1
							223	24209.1
							224	23903.4
							225	25025.7
							226	25364.8
							227	24662.9
							228	24335.7
							229	25010.4
							230	24475.9
							231	25353.2
							232	24264.8
							233	23952.7
							234	24828.8
							235	24597.1
							236	24337
							237	24212.5
							238	23462.9
							239	23979.9
							240	23773.3
							241	23519.7
							242	23595.8
							243	23760
							244	24168
							245	24736
							246	24345.5
							247	22965.6
							248	24139.2
							249	23998.5
							250	23912.1
							251	23271.6
							252	23885.5
							253	23521.2
							254	23524.4
							255	24229.5
							256	22892.8
							257	22745.4
							258	23599.2
							259	23369.9
							260	22872.9
							261	22736.5
							262	23824.8
							263	23543.6
							264	23231.6
							265	23183.7
							266	22684.8
							267	23651
							268	23466.7
							269	23481.4
							270	22889.5
							271	22449.6
							272	22788.2
							273	23020
							274	22732.6
							275	22877.4
							276	22820.9
							277	22592.8
							278	22741
							279	22106.5
							280	22579.4
							281	22530.5
							282	21620.8
							283	22318.1
							284	21833
							285	22427.9
							286	23016.8
							287	21725.4
							288	21699.4
							289	21648.5
							290	21741.2
							291	22242.4
							292	22387.3
							293	21705.2
							294	21702.4
							295	22039.5
							296	21657.9
							297	21955.4
							298	21120.9
							299	21057.3
							300	21076.5
							301	22296.2
							302	21477.9
							303	21153.6
							304	22184.7
							305	22110.2
							306	21459.9
							307	21449.8
							308	21938.8
							309	21405.8
							310	21605.7
							311	21421.5
							312	20723
							313	21939.2
							314	20790.3
							315	20970.9
							316	21608.1
							317	21625.9
							318	20842.2
							319	24091.6
							320	22281.9
							321	22469.4
							322	21950.6
							323	22163.8
							324	21918.8
							325	22161
							326	22328.2
							327	21016
							328	22374.7
							329	22454
							330	21259
							331	21919.9
							332	22027.4
							333	20833
							334	22841.5
							335	21891.4
							336	21683.9
							337	21359.8
							338	21295.7
							339	21465.5
							340	21745.9
							341	21091.7
							342	20507.6
							343	20787
							344	22095.1
							345	20769.9
							346	20774.3
							347	20127.2
							348	20253.4
							349	20323.9
							350	20943.7
							351	20913.4
							352	21144.2
							353	20823.9
							354	19742.2
							355	20653.2
							356	20220.8
							357	19888.1
							358	20138.7
							359	19884.2
							360	20482.6
							361	20164.3
							362	19221.1
							363	21683.1
							364	20784.5
							365	20110.8
							366	20806.3
							367	21166.4
							368	19888.1
							369	20576.3
							370	20677.6
							371	20371.9
							372	20598.3
							373	20442.8
							374	20576.9
							375	19581.4
							376	19404.9
							377	20484.8
							378	19610.4
							379	20174.6
							380	20027.5
							381	19515.1
							382	19939.8
							383	19358.3
							384	19731.6
							385	18990.4
							386	20065.1
							387	19618.9
							388	19631.1
							389	19475.2
							390	19097.5
							391	20749.3
							392	19778.8
							393	18832.8
							394	18758.1
							395	19686.5
							396	20056
							397	19325.3
							398	20500.3
							399	19951.4
							400	19961.4
							401	19747.4
							402	20136.2
							403	19430.5
							404	19666.6
							405	19365.1
							406	18825.1
							407	19731
							408	18957.6
							409	19070.1
							410	19857.7
							411	19154.9
							412	19695.3
							413	18800.9
							414	18647.9
							415	18835.7
							416	18150.6
							417	18449.6
							418	18626.5
							419	19010.6
							420	19230.8
							421	19099.8
							422	19121.1
							423	18051.9
							424	18950.3
							425	18477.1
							426	18043.9
							427	18224.4
							428	18241.6
							429	18307
							430	18434.8
							431	18354.8
							432	18622.1
							433	18429
							434	18412.7
							435	18605.3
							436	17353.4
							437	18998.5
							438	18179.7
							439	18334.1
							440	18002.7
							441	18309.9
							442	17990.6
							443	18391.7
							444	18504.4
							445	18245.4
							446	18951.8
							447	18171.2
							448	18211.3
							449	18158.4
							450	19377
							451	18704.7
							452	19448.9
							453	18669.3
							454	18591.6
							455	18536.6
							456	17668.6
							457	21117.4
							458	18297.7
							459	19821.3
							460	19888.2
							461	19169.4
							462	19015
							463	18302.8
							464	18341.9
							465	19301.7
							466	18358.3
							467	17680.3
							468	19374.9
							469	18413.7
							470	19895.4
							471	18732.4
							472	19130.5
							473	18517
							474	17830.5
							475	18234.3
							476	17722.8
							477	18485.4
							478	18102.1
							479	17162.4
							480	18635.2
							481	17922.6
							482	17777.3
							483	17823.7
							484	17523.5
							485	18090.9
							486	17934.7
							487	17899.4
							488	18593.9
							489	18340.8
							490	17456.9
							491	17104.1
							492	19837.5
							493	18843.6
							494	18421.2
							495	17729.8
							496	17626.5
							497	17878.6
							498	17751
							499	17319
							500	18188.9
							501	17388.8
							502	17536
							503	16664.8
							504	17246
							505	17720.7
							506	17334.6
							507	16951.4
							508	17101.5
							509	17175.7
							510	16717.4
							511	16674
							512	16970.5
							513	16717.2
							514	16489.3
							515	17713.8
							516	17586.7
							517	16963.8
							518	17257.8
							519	17616.6
							520	17097.5
							521	16573.7
							522	16693.5
							523	16599.8
							524	16665.8
							525	16769.4
							526	18099.2
							527	17567.1
							528	16810.5
							529	16641.8
							530	17346.2
							531	16933.6
							532	16712.5
							533	17395.5
							534	16696
							535	16686.7
							536	16834.8
							537	16530.1
							538	17458.5
							539	16880.3
							540	17526.5
							541	16831.3
							542	18530.4
							543	16691.6
							544	18540.6
							545	18365.6
							546	17391.8
							547	17999.4
							548	17781.4
							549	17354.1
							550	16946.1
							551	17013.8
							552	17119.3
							553	17374.3
							554	17389.6
							555	17331.9
							556	16570.3
							557	16327.3
							558	17387.3
							559	16330.8
							560	16421.2
							561	16419.6
							562	16752.5
							563	16475.1
							564	16458.5
							565	16632.7
							566	16923.6
							567	15983
							568	16082.4
							569	15999.9
							570	16171.8
							571	16465.1
							572	16235.6
							573	15827.7
							574	16148.7
							575	16101.4
							576	15798.1
							577	16009.8
							578	16067
							579	15762.7
							580	15855.9
							581	16085.3
							582	15636.2
							583	16238.4
							584	15663.5
							585	16553.1
							586	17133.6
							587	16225.1
							588	17772.2
							589	16318.2
							590	17176.4
							591	18582.5
							592	18290.9
							593	16676.9
							594	16650.5
							595	19835.8
							596	16317.7
							597	17967.7
							598	16853.9
							599	16445.6
							600	16737.5
							601	17252.9
							602	16866.6
							603	16257.1
							604	16053.2
							605	16219.8
							606	16472.1
							607	16147
							608	15875
							609	16791.8
							610	17371.4
							611	15611.5
							612	15856.1
							613	16218.8
							614	16003.7
							615	15557.9
							616	16103.4
							617	16148.8
							618	16483.1
							619	15432.9
							620	16492.8
							621	16235.6
							622	16737.6
							623	16029.7
							624	16413.5
							625	15319.2
							626	16042.2
							627	15485.6
							628	15489.8
							629	14831.4
							630	15327.7
							631	15441.3
							632	15315.5
							633	15445.7
							634	15308.8
							635	15483.2
							636	16094.7
							637	15595.2
							638	15330.1
							639	15273.4
							640	14713.1
							641	14456.1
							642	15166.8
							643	14813.6
							644	15093.9
							645	15656
							646	15093.3
							647	16028.1
							648	15731.7
							649	15199.7
							650	15629
							651	15251.4
							652	15142.2
							653	14773.9
							654	15263.4
							655	14956.7
							656	15251.9
							657	20168.6
							658	15591
							659	15717.1
							660	15650.9
							661	15446
							662	15333.7
							663	15447.5
							664	15581.1
							665	16455.3
							666	15765.8
							667	15438.8
							668	15035
							669	14803.4
							670	14693.3
							671	15547.5
							672	15727.9
							673	14869.5
							674	15113.1
							675	15035.4
							676	14540.5
							677	14929.3
							678	14715.5
							679	15425.5
							680	15470.9
							681	14531.3
							682	16027.5
							683	15959.1
							684	15143.5
							685	14935.6
							686	15261.6
							687	14521
							688	17046.4
							689	16752.6
							690	17377.2
							691	16369.2
							692	16478.6
							693	16657.5
							694	16207
							695	16151.4
							696	15943.7
							697	14838.5
							698	15733.9
							699	16131.5
							700	15155.2
							701	18414.2
							702	16101.7
							703	15867.3
							704	16455.7
							705	15151.7
							706	16520.8
							707	15442.1
							708	14676.6
							709	16283.6
							710	15841.4
							711	15399.1
							712	15691.5
							713	15369.7
							714	14939.3
							715	15079.4
							716	14794.4
							717	15303.4
							718	15083.1
							719	14923.3
							720	15475.3
							721	15114
							722	16602.6
							723	15520.1
							724	15249.4
							725	15063.8
							726	14366.1
							727	14934.6
							728	15228.4
							729	14431
							730	15126.3
							731	14782.7
							732	14662.8
							733	14277.8
							734	15673.4
							735	15478.6
							736	14558.1
							737	15884.7
							738	15252.9
							739	15340.9
							740	14969.4
							741	14197.6
							742	14938.5
							743	14345.1
							744	14990.3
							745	14382.5
							746	13889
							747	14331.7
							748	14783.4
							749	14212.8
							750	14229.2
							751	13579.7
							752	13689.4
							753	14442
							754	14384.1
							755	14056.1
							756	13894.8
							757	14768.9
							758	13961
							759	14220.5
							760	13621.9
							761	13247.4
							762	13806.7
							763	13439.9
							764	13370.2
							765	13567.8
							766	13609.5
							767	14006.4
							768	13830.8
							769	13846.3
							770	13397.1
							771	14114.7
							772	13300.3
							773	13283
							774	14189.6
							775	13692.3
							776	13888.9
							777	13992.5
							778	12962.7
							779	13038.1
							780	13668.9
							781	16343.7
							782	16334.4
							783	14231.8
							784	15257.2
							785	14790
							786	14295.7
							787	14843.2
							788	14674.7
							789	14405
							790	13303
							791	14766.6
							792	14903.4
							793	14494.6
							794	14719.1
							795	14758.9
							796	14739.6
							797	14166.6
							798	14975.7
							799	14319.5
							800	14234.7
							801	14352
							802	14289.1
							803	15521.5
							804	15730.8
							805	15479.5
							806	16111.6
							807	14106.8
							808	14513.9
							809	15275.2
							810	14792.4
							811	15230.6
							812	14520.5
							813	14389.5
							814	14153.5
							815	14366.6
							816	13885.5
							817	14507.6
							818	14031.3
							819	13775
							820	13614.8
							821	13762.5
							822	13057.6
							823	14101.3
							824	13149.4
							825	12973.5
							826	13780.1
							827	14293.4
							828	13835.6
							829	13387.7
							830	13101.4
							831	13338.6
							832	13926
							833	13303.3
							834	13105.3
							835	13649.5
							836	13892.7
							837	13764.2
							838	13731.9
							839	13429
							840	12684.9
							841	14399.8
							842	13033.6
							843	13697
							844	13769.4
							845	13790.6
							846	13838
							847	13344.4
							848	13990.7
							849	13566.4
							850	13182.6
							851	13469.7
							852	13983.5
							853	13053.2
							854	13590.4
							855	14107.2
							856	13406.4
							857	14040.1
							858	14136.6
							859	15925.5
							860	15368.5
							861	14605.3
							862	13033.4
							863	16161.3
							864	14810.4
							865	15098.7
							866	15255.8
							867	15269.2
							868	14488.7
							869	14215.7
							870	14530.6
							871	13653.1
							872	14858.8
							873	13808.3
							874	14446.5
							875	14866.8
							876	14629.4
							877	13924.9
							878	14234.4
							879	13542.9
							880	14240.5
							881	14035.6
							882	13305.9
							883	13760.8
							884	13126.9
							885	15302.5
							886	13360.2
							887	13873.3
							888	14235.8
							889	13773.1
							890	13059.2
							891	14251.8
							892	13161.9
							893	13133.5
							894	13761.6
							895	13151.9
							896	14000.2
							897	13348.9
							898	13878.2
							899	12611.2
							900	13750
							901	12434
							902	12354.3
							903	12755.6
							904	12880.7
							905	12404.5
							906	12912.8
							907	12623
							908	12999
							909	13102.6
							910	13115.8
							911	17286.2
							912	13595.2
							913	12565.6
							914	13480.8
							915	13134.6
							916	13213.5
							917	13946.9
							918	12927.5
							919	13955.4
							920	13350.8
							921	13384.3
							922	13448.4
							923	12707.6
							924	14102.1
							925	13435.4
							926	12682.2
							927	13587.5
							928	13269.4
							929	12739.8
							930	13440
							931	12919.9
							932	11974.2
							933	12558.3
							934	13203
							935	13147
							936	13141.1
							937	12471.7
							938	13072.8
							939	11640.4
							940	12602.9
							941	13436.1
							942	12834.1
							943	11812.1
							944	13496.7
							945	13136.6
							946	12352.4
							947	12118.7
							948	12819.7
							949	12885
							950	12734
							951	12760.5
							952	13283.1
							953	13253.2
							954	13122
							955	12257.6
							956	12144.7
							957	13123.6
							958	12668.6
							959	11746.6
							960	13390.3
							961	12847.7
							962	13018.8
							963	12495.8
							964	12946.3
							965	13048.5
							966	12645.4
							967	13104.9
							968	12705
							969	12012.8
							970	12935.8
							971	13017.9
							972	12776
							973	12707.9
							974	13047.1
							975	13031.2
							976	12187.1
							977	12621.3
							978	11402.8
							979	12553.4
							980	12664.5
							981	12463
							982	12514.2
							983	12474
							984	12637.9
							985	12219.5
							986	12520.2
							987	12808.6
							988	12618.1
							989	11184.7
							990	12885.2
							991	12616.6
							992	12260.2
							993	12149.1
							994	12441.1
							995	12456.1
							996	11174.5
							997	13367.8
							998	12504.5
							999	12275.1
							1000	12026.2
							1001	12241.3
							1002	12014
							1003	12373.7
							1004	12294.1
							1005	12650
							1006	12218.4
							1007	11301.8
							1008	12556.7
							1009	12187.4
							1010	11714.5
							1011	13099.4
							1012	11648.8
							1013	12747.8
							1014	11766.2
							1015	12699.2
							1016	13744.3
							1017	13583.4
							1018	12058
							1019	13968.3
							1020	12995.5
							1021	12251
							1022	13262.5
							1023	12958.5
							1024	12900
							1025	12896.7
							1026	12976.2
							1027	13262.4
							1028	13902.4
							1029	12302.7
							1030	13461.5
							1031	12716.6
							1032	13925.9
							1033	12609.9
							1034	13238.3
							1035	13418.4
							1036	13496.7
							1037	12706.8
							1038	12394.3
							1039	12738.6
							1040	13028.3
							1041	13417.7
							1042	13129.3
							1043	12897.3
							1044	13199.6
							1045	13158.5
							1046	12125.2
							1047	13198.9
							1048	12644.4
							1049	13080.3
							1050	12195.4
							1051	12854.6
							1052	13460.3
							1053	12987.2
							1054	12642.9
							1055	14528.8
							1056	14131.7
							1057	12971.4
							1058	13982.3
							1059	12367.2
							1060	14035
							1061	13279.1
							1062	14072.2
							1063	13432.1
							1064	13788.4
							1065	15319.5
							1066	13777.4
							1067	13385.8
							1068	13307
							1069	12959
							1070	13174.4
							1071	13770.4
							1072	12346.8
							1073	13253.3
							1074	12863.8
							1075	12829
							1076	12221.3
							1077	12078.7
							1078	11728.5
							1079	11789.1
							1080	12817
							1081	11127.7
							1082	12181.3
							1083	12039.4
							1084	11582.9
							1085	10992.5
							1086	11323
							1087	12397
							1088	11435.2
							1089	12273.7
							1090	12063
							1091	10988.5
							1092	11855.1
							1093	12270
							1094	12065.7
							1095	12212.7
							1096	12296.3
							1097	12020
							1098	11341.3
							1099	12250.9
							1100	11343.1
							1101	10787.2
							1102	12108
							1103	12204.8
							1104	12042.3
							1105	11890.4
							1106	13378
							1107	11930.5
							1108	14131.9
							1109	11260.3
							1110	13026.6
							1111	13621.2
							1112	12874.3
							1113	12859.6
							1114	12796.9
							1115	13059.6
							1116	12982.5
							1117	11275
							1118	12844.3
							1119	12868.1
							1120	13444.1
							1121	12306.3
							1122	12330
							1123	13127.4
							1124	12653.9
							1125	12227.5
							1126	11395
							1127	12779.7
							1128	12232.4
							1129	11854.6
							1130	11202.9
							1131	10799.7
							1132	11636.1
							1133	11739.4
							1134	12640.9
							1135	12635
							1136	11849.7
							1137	11860.7
							1138	12437.1
							1139	11898.3
							1140	12906.4
							1141	12101.4
							1142	12526.2
							1143	12643.2
							1144	12971.9
							1145	13663.8
							1146	12862.9
							1147	11811.1
							1148	11886.8
							1149	11496.2
							1150	12676.6
							1151	12322.5
							1152	12466.4
							1153	11785.6
							1154	11833.9
							1155	12190.3
							1156	11529.3
							1157	11936.6
							1158	11579.2
							1159	11061.1
							1160	10822.3
							1161	13707.3
							1162	10764.6
							1163	11731.6
							1164	11343.7
							1165	12231.6
							1166	11800.3
							1167	11003.6
							1168	11865.8
							1169	11721.7
							1170	12035.8
							1171	11196.2
							1172	11380.7
							1173	11522.7
							1174	12086
							1175	11607.2
							1176	12301
							1177	11798.9
							1178	11312.3
							1179	11747.3
							1180	11234.7
							1181	12059.5
							1182	11410.1
							1183	10927
							1184	11015.3
							1185	11709.8
							1186	13681.8
							1187	13320.6
							1188	12109
							1189	12012.6
							1190	11488
							1191	11886.4
							1192	11736.1
							1193	12159.3
							1194	11939.8
							1195	11559.9
							1196	11895.8
							1197	11838.8
							1198	10927
							1199	11468.9
							1200	12483.7
							1201	14487.9
							1202	11764.2
							1203	12496.3
							1204	11780.3
							1205	10783
							1206	11499.3
							1207	11930.7
							1208	12128.8
							1209	11667
							1210	11853.2
							1211	11693.7
							1212	14023.5
							1213	11934.9
							1214	12506.7
							1215	12525.1
							1216	12061.8
							1217	12305.9
							1218	11575.3
							1219	12307.2
							1220	12390.8
							1221	11631.9
							1222	13293.5
							1223	11601.3
							1224	12865.8
							1225	12698.6
							1226	12051.4
							1227	11855.3
							1228	11225.2
							1229	11288.9
							1230	11761.6
							1231	11975
							1232	11892.2
							1233	11923.7
							1234	12335.7
							1235	11179.3
							1236	11207.8
							1237	11595.3
							1238	10954.6
							1239	11751.2
							1240	11398
							1241	11354.4
							1242	10964.7
							1243	11506.8
							1244	10741.8
							1245	10218.8
							1246	10289.8
							1247	10973.8
							1248	10315.3
							1249	9857.61
							1250	10769.6
							1251	10449.2
							1252	11324.6
							1253	11936.9
							1254	12000.8
							1255	10189.9
							1256	11658
							1257	11973.8
							1258	11984.5
							1259	11489
							1260	11141.7
							1261	11179.9
							1262	10784.2
							1263	11768.1
							1264	11821.6
							1265	11932.7
							1266	10430.2
							1267	10612.1
							1268	13431.9
							1269	12951.6
							1270	11250.6
							1271	11981.5
							1272	11883.9
							1273	11270.5
							1274	11963.5
							1275	12129.7
							1276	11980
							1277	12148.2
							1278	11865.4
							1279	12306.8
							1280	11288
							1281	11796.1
							1282	11479.5
							1283	11472.5
							1284	11992.2
							1285	11621.6
							1286	11253.5
							1287	10726.7
							1288	11406.6
							1289	10748.5
							1290	10163.1
							1291	11693.3
							1292	11628.6
							1293	10691.1
							1294	11079.5
							1295	10805.9
							1296	10619
							1297	9822.45
							1298	11489.3
							1299	10065.5
							1300	11223.3
							1301	11199.4
							1302	10620.7
							1303	10329
							1304	10924.7
							1305	11084.2
							1306	11090.4
							1307	10509.7
							1308	10826.3
							1309	10481
							1310	10302.3
							1311	10725.3
							1312	10675.3
							1313	10644.1
							1314	10456.7
							1315	10834.3
							1316	11097.7
							1317	10587.7
							1318	11188.9
							1319	11307.8
							1320	10664.4
							1321	10826
							1322	10471
							1323	10819.1
							1324	10615.4
							1325	11332.3
							1326	9175.12
							1327	11582.9
							1328	11279.9
							1329	10613.1
							1330	10131.6
							1331	10414.7
							1332	10513
							1333	11051.3
							1334	10320.5
							1335	10313.4
							1336	10502.9
							1337	10299.2
							1338	10869
							1339	10302.6
							1340	9926.17
							1341	11017.5
							1342	9555.03
							1343	11145.4
							1344	10008.6
							1345	10901.2
							1346	11152.9
							1347	11207.1
							1348	10217.4
							1349	12049.3
							1350	12239.8
							1351	9499.92
							1352	11512.7
							1353	12600
							1354	11514.5
							1355	11244.7
							1356	9643.53
							1357	10878.8
							1358	10024.4
							1359	11567.8
							1360	11504.4
							1361	10717.1
							1362	10621.6
							1363	11484
							1364	11142
							1365	11420.2
							1366	11509.7
							1367	11385.3
							1368	14262.5
							1369	11854.9
							1370	11515.3
							1371	11661.8
							1372	11234.9
							1373	11846.2
							1374	11596.4
							1375	11537.6
							1376	10525.4
							1377	9527.86
							1378	11606.6
							1379	10439
							1380	10980.3
							1381	10656.5
							1382	9309.11
							1383	11332.6
							1384	11297.3
							1385	10674.5
							1386	11606.4
							1387	11339
							1388	11187.2
							1389	11254.7
							1390	10262.1
							1391	11871
							1392	10648
							1393	10524.6
							1394	9657.08
							1395	11160.8
							1396	10743.7
							1397	11532.4
							1398	12133.3
							1399	10562.6
							1400	9448
							1401	11416.4
							1402	10331.1
							1403	10514.8
							1404	9581.78
							1405	9844.12
							1406	10020.5
							1407	9065.67
							1408	10066.2
							1409	11816.8
							1410	9959.05
							1411	10674.6
							1412	10809.8
							1413	11935.3
							1414	12624.9
							1415	12814.3
							1416	12252.2
							1417	11228
							1418	11927.6
							1419	11294.9
							1420	11531.3
							1421	11379.5
							1422	11374.6
							1423	10866.1
							1424	11674.7
							1425	10780.8
							1426	10985.2
							1427	8908.7
							1428	10207.9
							1429	10178.8
							1430	11660.1
							1431	11396.4
							1432	10937.6
							1433	12116
							1434	11347.1
							1435	11407.1
							1436	11280.8
							1437	10144
							1438	11436.2
							1439	10596.2
							1440	9957.42
							1441	13642.9
							1442	10800.6
							1443	9324.25
							1444	10159.6
							1445	10339.6
							1446	9647.34
							1447	10013.4
							1448	9047.78
							1449	9908.43
							1450	8886.39
							1451	11177.8
							1452	10124.6
							1453	10896.8
							1454	10670
							1455	9762.94
							1456	9695.64
							1457	10250.6
							1458	9624.82
							1459	11061.9
							1460	10331.9
							1461	8577.83
							1462	10291.9
							1463	11503.9
							1464	10412.7
							1465	9926.16
							1466	9723.64
							1467	9632.71
							1468	11145.9
							1469	10470.3
							1470	10061.6
							1471	12238.8
							1472	11644.4
							1473	11451.5
							1474	9142.08
							1475	11539.2
							1476	11409
							1477	11087.4
							1478	11291.1
							1479	10593.9
							1480	11017
							1481	9973.45
							1482	10481.1
							1483	11770.8
							1484	10629.7
							1485	11077.9
							1486	10415.5
							1487	12018.1
							1488	11718.8
							1489	11208.4
							1490	9917.73
							1491	9057.49
							1492	9878.83
							1493	10724.7
							1494	9253.83
							1495	11168.3
							1496	10677.5
							1497	10956.1
							1498	10600
							1499	10862.7
							1500	9853.08
							1501	9767.06
							1502	9714.69
							1503	10370
							1504	9507.33
							1505	9460.32
							1506	9873.08
							1507	10684
							1508	10183.8
							1509	9642.25
							1510	9761.46
							1511	10531.2
							1512	10039.4
							1513	9490.07
							1514	9780.38
							1515	9598.14
							1516	10600.5
							1517	10398.4
							1518	9553.58
							1519	8340.19
							1520	9335.73
							1521	10259.8
							1522	10845.9
							1523	9355
							1524	9314.8
							1525	8769.75
							1526	10685.1
							1527	9352.35
							1528	9114.57
							1529	10424.1
							1530	10116.8
							1531	9565.85
							1532	9351.51
							1533	8903.46
							1534	10718.5
							1535	10643
							1536	9944.24
							1537	11030.7
							1538	11252.2
							1539	9741.11
							1540	12184.3
							1541	9896.8
							1542	10663.6
							1543	11015.2
							1544	9918.16
							1545	10534.8
							1546	9537.08
							1547	9599.15
							1548	10313.9
							1549	9036.09
							1550	9536.42
							1551	10026.6
							1552	8555.46
							1553	9822.9
							1554	9505.24
							1555	9312.74
							1556	10319.1
							1557	9464.36
							1558	9866.54
							1559	9674.01
							1560	9276.24
							1561	9215.34
							1562	10097.8
							1563	9943.64
							1564	8603.7
							1565	9138.96
							1566	9982.19
							1567	10062.7
							1568	9849.09
							1569	10317.9
							1570	10079.2
							1571	9241.54
							1572	9827.57
							1573	9390.24
							1574	8618.01
							1575	9179.79
							1576	10554.4
							1577	9132.34
							1578	9888.39
							1579	10328.3
							1580	10256
							1581	8805.07
							1582	11521.3
							1583	10969.7
							1584	10770.4
							1585	11272.5
							1586	11565.7
							1587	12031.1
							1588	11269
							1589	11199.4
							1590	12280
							1591	10806.3
							1592	11137.5
							1593	11099.5
							1594	11882
							1595	11248.7
							1596	10000.4
							1597	10960.8
							1598	10257.8
							1599	11161.2
							1600	10172.3
							1601	11016.1
							1602	10094.9
							1603	9088.48
							1604	11725.6
							1605	10421.4
							1606	10333.6
							1607	11430.5
							1608	10498.6
							1609	8707.39
							1610	11391
							1611	11189.6
							1612	10650.6
							1613	9555
							1614	9477.67
							1615	9654.91
							1616	11559.3
							1617	11448.4
							1618	10988.3
							1619	10108.6
							1620	10242.9
							1621	11319.8
							1622	10787.9
							1623	10527.8
							1624	10910.7
							1625	10962.2
							1626	10422.3
							1627	9484.35
							1628	11228
							1629	10530.9
							1630	9855.23
							1631	8911.83
							1632	8699.61
							1633	10818.2
							1634	10045
							1635	9587
							1636	9520.71
							1637	9175.68
							1638	10413.1
							1639	9808.6
							1640	8500.44
							1641	10800.6
							1642	10348
							1643	10120.9
							1644	10386.3
							1645	9681.25
							1646	10241
							1647	9730.26
							1648	10321.3
							1649	9569.64
							1650	10004.8
							1651	11103.8
							1652	10653
							1653	9659.08
							1654	11670.5
							1655	10162.7
							1656	10578.7
							1657	10307
							1658	10461.4
							1659	9205.62
							1660	10100
							1661	8538.58
							1662	8813.83
							1663	10092.9
							1664	9044.71
							1665	9865.83
							1666	9709.83
							1667	9586.21
							1668	10014.9
							1669	8914.89
							1670	9068.36
							1671	9132.29
							1672	10917.6
							1673	10553
							1674	9627.95
							1675	10158.7
							1676	9938.37
							1677	9922.42
							1678	8764.88
							1679	10394.4
							1680	10144.6
							1681	10317.6
							1682	9325.97
							1683	7606.47
							1684	9657.27
							1685	8295.21
							1686	9615.41
							1687	10468.8
							1688	9525.48
							1689	9223.02
							1690	10327.3
							1691	10443.8
							1692	10547.9
							1693	10408.5
							1694	10166.1
							1695	9946.02
							1696	12429.9
							1697	11628.7
							1698	10559.2
							1699	10485.4
							1700	10250.8
							1701	12056.5
							1702	11456.2
							1703	10814.5
							1704	10145
							1705	10670.8
							1706	9164.95
							1707	8995.99
							1708	9248.63
							1709	10459.7
							1710	8225.69
							1711	9313.71
							1712	9777.69
							1713	9708.03
							1714	9239.6
							1715	10173.2
							1716	9344.45
							1717	10155.6
							1718	8366.58
							1719	10480.4
							1720	10393.7
							1721	8742.1
							1722	10163.6
							1723	9887.12
							1724	8976.44
							1725	10903.1
							1726	9883.53
							1727	8954.32
							1728	9190.2
							1729	8058.82
							1730	8561.02
							1731	9564.42
							1732	8503.88
							1733	9025.61
							1734	9390.18
							1735	9964.44
							1736	7889.84
							1737	8979.27
							1738	10535
							1739	10983.8
							1740	9416.69
							1741	9109.71
							1742	9624.89
							1743	9533.85
							1744	9890.14
							1745	9890.69
							1746	9197.27
							1747	8087.5
							1748	10218.2
							1749	8013.57
							1750	9425.96
							1751	9324.71
							1752	10095.1
							1753	7730.31
							1754	10046.9
							1755	8842.13
							1756	9998.04
							1757	8446.09
							1758	9084.56
							1759	9242.68
							1760	9241.1
							1761	8689.25
							1762	8027.91
							1763	8925.74
							1764	9512.82
							1765	9905.12
							1766	9778.9
							1767	10209
							1768	8655.52
							1769	8322.57
							1770	10759.1
							1771	10276.9
							1772	10462.3
							1773	9701.63
							1774	10748
							1775	9877.33
							1776	9069.48
							1777	9352.39
							1778	8528.92
							1779	10458.2
							1780	10139.7
							1781	9878.09
							1782	9478.08
							1783	9764.06
							1784	10516.8
							1785	9791.43
							1786	9224.76
							1787	10331.1
							1788	9100.09
							1789	9168.51
							1790	8724.13
							1791	9033.31
							1792	9030.75
							1793	7813.27
							1794	8920.54
							1795	8649.5
							1796	9096.18
							1797	9737.28
							1798	9582.44
							1799	8028.83
							1800	8578.34
							1801	8211.99
							1802	7727.37
							1803	8791.82
							1804	8641.61
							1805	7442.27
							1806	7679.69
							1807	9075.91
							1808	8277.77
							1809	8495.85
							1810	10342.6
							1811	12487.1
							1812	9349.05
							1813	10284.4
							1814	9983.91
							1815	9956.47
							1816	10567.4
							1817	9024.77
							1818	8268.57
							1819	11358.4
							1820	11425.4
							1821	10400.7
							1822	10575.9
							1823	10649.4
							1824	9820.29
							1825	9107.06
							1826	10365.7
							1827	9456.77
							1828	11574.1
							1829	9819.11
							1830	11916.8
							1831	11456
							1832	10623.4
							1833	11052.8
							1834	10634.9
							1835	10299.6
							1836	10568.7
							1837	10232
							1838	7914.21
							1839	10195.3
							1840	8156.03
							1841	9371.34
							1842	9452.02
							1843	7800.72
							1844	7910.69
							1845	7724.16
							1846	9216.62
							1847	9632.92
							1848	8940.08
							1849	9763.65
							1850	7354.23
							1851	8585.42
							1852	8728.27
							1853	7783.75
							1854	8865.7
							1855	8843.28
							1856	10123.1
							1857	8878.01
							1858	8950.18
							1859	9133.24
							1860	9242.99
							1861	8544.94
							1862	8620.3
							1863	9528.73
							1864	8741.87
							1865	8473.72
							1866	8311.91
							1867	7313.04
							1868	8508.95
							1869	7450.49
							1870	8539.91
							1871	7154.16
							1872	8517.53
							1873	9147.72
							1874	7262.17
							1875	9396.96
							1876	9619.85
							1877	9622.07
							1878	9020.08
							1879	9288.3
							1880	7741.91
							1881	8351.07
							1882	9571.59
							1883	9346.65
							1884	7810.84
							1885	9561.78
							1886	8063.64
							1887	9170.72
							1888	8569.82
							1889	7743.67
							1890	9333.56
							1891	8012.96
							1892	8994.98
							1893	9612.54
							1894	9647.58
							1895	8529.41
							1896	7932.5
							1897	7951.46
							1898	8207.96
							1899	7316.47
							1900	8756.9
							1901	8961.96
							1902	10171.8
							1903	8231.31
							1904	8807.57
							1905	9121.46
							1906	8089.32
							1907	9265.07
							1908	9102.26
							1909	11069.2
							1910	9789.33
							1911	10363.9
							1912	9305.62
							1913	8944.65
							1914	9269.81
							1915	9215.58
							1916	8533.4
							1917	9602.13
							1918	10298.6
							1919	9949.04
							1920	9670.55
							1921	9964.28
							1922	8949.38
							1923	8932.5
							1924	9635.58
							1925	10341.7
							1926	8197.27
							1927	7548.36
							1928	9898.86
							1929	9992.61
							1930	8775.58
							1931	9881.92
							1932	9529.3
							1933	10037.2
							1934	9568.11
							1935	8296.7
							1936	9163.83
							1937	9544.26
							1938	9122.05
							1939	7343.01
							1940	8516.41
							1941	7986.14
							1942	9250.48
							1943	7029.79
							1944	10293.7
							1945	10993.3
							1946	8622.6
							1947	10467.7
							1948	9626.09
							1949	9642.74
							1950	10370.6
							1951	9853.68
							1952	8295.88
							1953	9663.2
							1954	7053.06
							1955	8773.44
							1956	12027.7
							1957	10108.2
							1958	9513.81
							1959	9904.18
							1960	9465.31
							1961	9011.11
							1962	9840.85
							1963	9166.82
							1964	7773.75
							1965	9513.24
							1966	7069.56
							1967	9802.24
							1968	7715.32
							1969	8950.57
							1970	8210.12
							1971	8743.12
							1972	8145.57
							1973	7139.03
							1974	8113.16
							1975	9539.04
							1976	9622.35
							1977	9638.52
							1978	9456.49
							1979	8419.09
							1980	8057.15
							1981	9692.23
							1982	8677.32
							1983	7588.47
							1984	7582.45
							1985	9224.07
							1986	9854.98
							1987	9765.7
							1988	9805.93
							1989	8079.39
							1990	10138
							1991	8008.94
							1992	7527.64
							1993	8337.77
							1994	8948.75
							1995	9498.08
							1996	8556.9
[truncated: 78,003 more rows]

## Sheet: Fig 1c
Figure 1c
	predicted SMILES	target SMILES
	CC(=O)Nc1cccc(C(=O)N2CCC[C@@H](C(=O)N3CCc4ccccc4C3)C2)c1	Cc1ccccc1C(=O)NC1CCN(C(=O)C(=O)NC[C@H]2Cc3ccccc32)CC1
	C=CCCC(C)(C)C(=O)N1CC[C@H](NC(=O)C(C)(F)F)[C@H](C)C1	CCC(=CC(=O)N1C[C@@H](NC(=O)CC(C)(F)F)[C@H](C)C1)CC
	Cc1cc(-c2noc([C@@H](C)NC(=O)N3CCC[C@@H](C)[C@H]3C)n2)ccn1	CC(C)[C@H](NC(=O)[C@H]1CN(C)C[C@@H]1C)c1nc(-c2cccnc2)no1
	CCn1cc(CN2C[C@H](NC(=O)[C@@H]3C[C@@H]4CC[C@@H]3C4)C2)cn1	C[C@@H](NC(=O)CCn1cnc2c(N)ncnc21)[C@H]1C[C@H]2CC[C@H]1C2
	COC(=O)[C@@H]1CCC[C@H](C(=O)Nc2nc3c(s2)C[C@@H](NC(=O)c2ccc(-n4cnnn4)cc2)CC3)C1	CCn1c(-n2nc(C(=O)N3C[C@@H]4COC[C@H](C3)[C@@H]4NC(=O)c3snnc3C)cc2C)cccc1=O
	CCCCCCCCNC(=O)c1ccnc(C)n1	COc1nccc(CNCC=C(C)C)n1
	CC(C)(C)OC(=O)N[C@H](CCO)C(=O)N1CC[C@H]2CO[C@@H](CNC(=O)[C@@H](C)Cn3cccn3)[C@H]2C1	C[C@H](C(=O)N1CC[C@H]2CO[C@@H](CNC(=O)[C@@H](CCO)NC(=O)OC(C)(C)C)[C@H]2C1)n1ccnc1
	COc1ccc(-c2cc(C(=O)N3C[C@@H]4COC[C@H](C3)[C@@H]4NC(=O)[C@@H](C)c3ccccc3)c[nH]2)cc1F	Cc1ccc(-c2cc(C(=O)N[C@@H]3[C@H]4COC[C@@H]3CN(C(=O)[C@H](F)c3ccccc3)C4)c[nH]2)cc1
	COC(=O)[C@@H]1CC[C@H](C(=O)N2C[C@@H]3COC[C@H](C2)[C@@H]3NC(=O)c2ccc(F)c(F)c2)C1	C[C@@H](C(=O)OCC(=O)Nc1c(F)cccc1F)N1C(=O)[C@@H]2[C@H]3CC[C@@H](O3)[C@@H]2C1=O
	CC(C)(C)OC(=O)N1CC2(CCN(C(=O)c3cc4cc(C#N)ccc4[nH]3)CC2)C[C@H]1C	CC(C)Oc1ccc(C(=O)N2CC3(CCCN3C(=O)c3n[nH]c4c3CC[C@@H]4C)C2)cc1C#N

## Sheet: Fig 2a
Figure 2a
			ESOL
			-	fold1	fold2	fold3	fold4	fold5		Step	Perfect accuracy
	Baselines		Random	1.16395	0.927142	1.24536	0.803526	1.15976		4000	0.000220824
			ECFP	1.03341	0.722212	1.20619	0.773796	0.998507		6000	0.346472
			CDDD	1.01886	0.523814	0.571114	0.460021	0.999963		8000	0.508336
			Uni-Mol	0.412086	0.382308	0.436106	0.456516	0.594219		10000	0.803357
	Step	0	Mean	0.55383	0.46363	0.533313	0.576324	0.614721		16000	0.912885
		0	First	0.553402	0.473315	0.546441	0.531615	0.687975		30000	0.951088
		0	Mean+Max+First+Last	0.525254	0.473583	0.551836	0.537448	0.651645		48000	0.980015
		0	Mean+Max+Min+Std+First+Last	0.486413	0.477731	0.540299	0.570819	0.623915		80000	0.988296
		4000	Mean	0.510697	0.458125	0.556152	0.480043	0.951038
		4000	First	0.703067	0.504585	0.640067	0.539585	0.755004
		4000	Mean+Max+First+Last	0.571001	0.437995	0.645775	0.419021	0.783499
		4000	Mean+Max+Min+Std+First+Last	0.537829	0.451174	0.546219	0.403787	0.741874
		6000	Mean	0.566765	0.476043	0.570058	0.501014	0.74088
		6000	First	0.750132	0.527494	0.765558	0.544233	0.705951
		6000	Mean+Max+First+Last	0.604404	0.434841	0.599587	0.478361	0.712231
		6000	Mean+Max+Min+Std+First+Last	0.52662	0.43967	0.556841	0.457237	0.68934
		8000	Mean	0.607195	0.528854	0.571259	0.456955	0.590282
		8000	First	0.890111	0.620005	0.905996	0.57057	0.676082
		8000	Mean+Max+First+Last	0.586895	0.523395	0.638299	0.487013	0.661038
		8000	Mean+Max+Min+Std+First+Last	0.547492	0.471534	0.64317	0.485028	0.600238
		10000	Mean	0.642684	0.516144	0.576485	0.482964	0.673752
		10000	First	0.878747	0.655055	0.875973	0.70989	0.597239
		10000	Mean+Max+First+Last	0.623259	0.492514	0.637569	0.522675	0.572471
		10000	Mean+Max+Min+Std+First+Last	0.526433	0.493265	0.612469	0.526545	0.63872
		16000	Mean	0.678744	0.532975	0.606136	0.52874	0.671603
		16000	First	0.850455	0.649013	0.837822	0.680595	0.700688
		16000	Mean+Max+First+Last	0.62063	0.480534	0.616528	0.457489	0.659725
		16000	Mean+Max+Min+Std+First+Last	0.606972	0.460973	0.607127	0.487948	0.669319
		30000	Mean	0.662039	0.532165	0.577576	0.50097	0.732844
		30000	First	0.822575	0.601041	0.912386	0.572101	0.899666
		30000	Mean+Max+First+Last	0.61658	0.527888	0.652662	0.449172	0.660184
		30000	Mean+Max+Min+Std+First+Last	0.594813	0.496737	0.657409	0.437849	0.638285
		48000	Mean	0.675564	0.563699	0.580021	0.541311	0.808785
		48000	First	0.784622	0.595022	0.864582	0.674096	0.731492
		48000	Mean+Max+First+Last	0.651505	0.523756	0.702896	0.49735	0.596578
		48000	Mean+Max+Min+Std+First+Last	0.624499	0.473614	0.609729	0.447296	0.620658
		80000	Mean	0.642863	0.654052	0.56638	0.619332	0.831061
		80000	First	0.846715	0.665711	0.838228	0.614465	0.715722
		80000	Mean+Max+First+Last	0.62246	0.586995	0.628172	0.483515	0.603302
		80000	Mean+Max+Min+Std+First+Last	0.546	0.505478	0.676293	0.498156	0.661535

## Sheet: Fig 2b
Figure 2b
			BACE
			-	fold1	fold2	fold3	fold4	fold5		Step	Perfect accuracy
	Baselines		Random	0.525998	0.514069	0.467355	0.477318	0.499018		4000	0.000220824
			ECFP	0.811117	0.895155	0.850915	0.886692	0.838456		6000	0.346472
			CDDD	0.805324	0.871838	0.802345	0.848053	0.802978		8000	0.508336
			Uni-Mol	0.835965	0.895271	0.825	0.826576	0.854592		10000	0.803357
	Step	0	Mean	0.750398	0.783135	0.763368	0.730128	0.784832		16000	0.912885
		0	First	0.763146	0.8198	0.742495	0.713569	0.766973		30000	0.951088
		0	Mean+Max+First+Last	0.754165	0.821523	0.763039	0.734645	0.806042		48000	0.980015
		0	Mean+Max+Min+Std+First+Last	0.717224	0.789518	0.731379	0.719942	0.773197		80000	0.988296
		4000	Mean	0.770148	0.84682	0.801689	0.752459	0.800967
		4000	First	0.788208	0.785698	0.793011	0.749849	0.767979
		4000	Mean+Max+First+Last	0.753054	0.830235	0.788696	0.778854	0.805324
		4000	Mean+Max+Min+Std+First+Last	0.765561	0.848078	0.796623	0.779406	0.802212
		6000	Mean	0.796417	0.847845	0.825	0.80841	0.783013
		6000	First	0.817664	0.774237	0.761914	0.741871	0.766686
		6000	Mean+Max+First+Last	0.817809	0.821663	0.817636	0.809113	0.807191
		6000	Mean+Max+Min+Std+First+Last	0.82201	0.828838	0.802064	0.835207	0.790194
		8000	Mean	0.800328	0.846634	0.801689	0.776094	0.808724
		8000	First	0.738278	0.79017	0.763039	0.733591	0.736618
		8000	Mean+Max+First+Last	0.796176	0.845003	0.810225	0.834103	0.821603
		8000	Mean+Max+Min+Std+First+Last	0.757931	0.834335	0.823171	0.816339	0.791248
		10000	Mean	0.833164	0.84519	0.811257	0.829938	0.782438
		10000	First	0.801439	0.797018	0.7606	0.795815	0.768984
		10000	Mean+Max+First+Last	0.80395	0.854368	0.82622	0.85558	0.804893
		10000	Mean+Max+Min+Std+First+Last	0.822203	0.852923	0.821717	0.829536	0.802451
		16000	Mean	0.818436	0.859958	0.825938	0.853924	0.793067
		16000	First	0.73765	0.727976	0.753705	0.803894	0.767596
		16000	Mean+Max+First+Last	0.806364	0.852597	0.824672	0.830741	0.802308
		16000	Mean+Max+Min+Std+First+Last	0.791395	0.821477	0.821201	0.809464	0.810208
		30000	Mean	0.780289	0.840345	0.831473	0.844992	0.805899
		30000	First	0.751219	0.764034	0.768058	0.762997	0.693096
		30000	Mean+Max+First+Last	0.807427	0.830468	0.821295	0.840676	0.825673
		30000	Mean+Max+Min+Std+First+Last	0.831667	0.814023	0.811585	0.860096	0.782438
		48000	Mean	0.805399	0.831353	0.802298	0.870333	0.818108
		48000	First	0.749191	0.741067	0.760038	0.744681	0.736426
		48000	Mean+Max+First+Last	0.814573	0.836152	0.820732	0.848906	0.801446
		48000	Mean+Max+Min+Std+First+Last	0.80762	0.857163	0.802392	0.862957	0.804223
		80000	Mean	0.805543	0.832192	0.792026	0.847451	0.812793
		80000	First	0.713748	0.810296	0.755113	0.802037	0.717897
		80000	Mean+Max+First+Last	0.820175	0.845702	0.828659	0.871387	0.808771
		80000	Mean+Max+Min+Std+First+Last	0.783186	0.856278	0.826454	0.884083	0.831035

## Sheet: Fig 3a, 5a
Figure 3a
Reposted in Figure 5a
			Initial weight No.
			1	2	3	4	5	6	7	8	9	10	11	12	13	14
	Step	2000	0	0	0	0	0	0	0	0	0	0	0.000110412	0	0	0.000110412
		4000	0.000220824	0.000662471	0.000662471	0.000441647	0.000441647	0.000552059	0.000220824	0.000331236	0.000331236	0.000331236	0.000220824	0.000552059	0.000110412	0.000552059
		6000	0.346472	0.00198741	0.022524	0.00231865	0.373302	0.429502	0.00176659	0.00287071	0.262891	0.39947	0.00143535	0.15281	0.00132494	0.301976
		8000	0.508336	0.295793	0.41835	0.0184388	0.47985	0.510103	0.0120349	0.286077	0.477973	0.519488	0.177432	0.454786	0.0241802	0.475323
		10000	0.803357	0.502816	0.51485	0.354312	0.697692	0.788451	0.334658	0.491774	0.788893	0.711825	0.462846	0.540245	0.430827	0.762283
		12000	0.862868	0.517059	0.669427	0.474881	0.852048	0.879982	0.498289	0.542233	0.874241	0.845423	0.533841	0.557469	0.508115	0.844209
		14000	0.89279	0.559567	0.837253	0.540466	0.893121	0.907144	0.539031	0.551065	0.903169	0.88738	0.799271	0.566854	0.540908	0.894778
		16000	0.912885	0.562659	0.893342	0.561775	0.912223	0.918847	0.555151	0.568179	0.915866	0.906371	0.867285	0.574142	0.567296	0.9088
		18000	0.921828	0.573369	0.912664	0.566854	0.919289	0.92492	0.560671	0.570498	0.927128	0.920503	0.893563	0.577896	0.556917	0.920283
		20000	0.932538	0.576129	0.928784	0.569946	0.93309	0.934967	0.573148	0.578227	0.933201	0.927901	0.910014	0.583195	0.574473	0.935409
		22000	0.935519	0.762173	0.927349	0.572485	0.934084	0.938721	0.791984	0.609253		0.937507	0.921608	0.575246	0.732362	0.939053
		24000	0.942917	0.882411	0.935519	0.574252	0.944573	0.948217	0.880424	0.847521		0.939384	0.932538	0.579331	0.878878	0.945788
		26000	0.948548	0.915535		0.580545			0.912112	0.90074		0.948217	0.934526	0.591255	0.906702	0.959037
		28000	0.948769	0.92768		0.580987			0.92238	0.917412		0.95186	0.943248	0.583858	0.918958	0.966987
		30000	0.951088	0.937065		0.585293			0.929668	0.931213		0.958044	0.949321	0.587943	0.931655	0.968533
		32000	0.956167	0.941592		0.587943			0.935851	0.939273		0.960141	0.953848	0.584851	0.937176	0.968201
		34000	0.957602	0.942696		0.58441			0.938832	0.9491		0.963012	0.957271	0.586839	0.938611	0.971735
		36000	0.965772	0.946119		0.589489						0.966104	0.959479	0.59247	0.946781	0.974826
		38000	0.970189	0.952854		0.583747						0.969306	0.963233	0.588385	0.948879	0.975709
		40000	0.976372	0.959479		0.581429						0.971072	0.969085	0.594016	0.952081	0.97593
		42000	0.975268	0.961798		0.590924						0.972728	0.969195	0.59247	0.962129	0.977255
		44000	0.977807	0.964006		0.585624						0.974164	0.971735	0.591587	0.969526	0.978801
		46000	0.979243	0.964447		0.588385						0.977255	0.97328	0.591145	0.971403	0.981009
		48000	0.980015	0.964889		0.593022						0.977145	0.973943	0.593353	0.970741	0.977807
		50000	0.980788	0.96787		0.594568						0.979022	0.976703	0.593795	0.972618	0.981009
		52000	0.981451	0.972507		0.589047						0.980015	0.977807	0.594126
		54000	0.98123	0.974495		0.593022						0.98112	0.979574	0.594568
		56000	0.983769	0.978138		0.591366						0.980457	0.978249	0.593353
		58000	0.983438	0.979463		0.590924						0.982113	0.979905	0.59523
		60000	0.983107	0.98123		0.591476						0.980899	0.979574	0.594347
		62000	0.984874	0.981451		0.590924						0.983328	0.981782	0.596445
		64000	0.984211	0.983107		0.590372						0.983659	0.981451	0.595009
		66000	0.985315	0.982776		0.595341						0.984542	0.98134	0.596666
		68000	0.985978	0.982997		0.594568						0.984322	0.982886	0.595782
		70000	0.986419	0.98388		0.593574						0.985205	0.982003	0.594789
		72000	0.987523	0.984211		0.597991						0.984984	0.983438	0.738655
		74000	0.986971	0.984542		0.593795						0.985205	0.983107	0.891024
		76000	0.987192	0.985867		0.600309						0.986088	0.980347	0.920945
		78000	0.987523	0.98653		0.599315						0.985536	0.982555	0.929888
		80000	0.988296	0.985757		0.597991						0.98653	0.984322	0.93574

## Sheet: Fig 3b
Figure 3b
			Initial weight No.
			1	2	3	4	5	6	7	8	9	10	11	12	13	14
	Step	2000	0.000110412	0.000110412	0	0.000220824	0.000220824	0	0	0	0	0.000110412	0	0	0	0
		4000	0	0.000110412	0.000331236	0.000331236	0.000331236	0.000331236	0.000110412	0.000110412	0.000220824	0.000220824	0	0.000441647	0.000220824	0.000220824
		6000	0.38059	0.00154577	0.00264988	0.001877	0.405984	0.288396	0.00331236	0.00176659	0.196091	0.418792	0.000883295	0.406095	0.121895	0.00309153
		8000	0.500607	0.00154577	0.310257	0.251518	0.496191	0.487579	0.144529	0.219388	0.475102	0.513194	0.287844	0.509992	0.472452	0.390416
		10000	0.809319	0.00386441	0.499393	0.489014	0.551838	0.528762	0.407088	0.485812	0.553936	0.559457	0.492326	0.546759	0.536933	0.516065
		12000	0.873468	0.00640389	0.532958	0.535056	0.556144	0.552501	0.517059	0.51463	0.825108	0.730926	0.538479	0.560892	0.551286	0.776306
		14000	0.899194	0.0189908	0.565309	0.558021	0.571933	0.71591	0.546318	0.555592	0.878326	0.873026	0.710279	0.568842	0.570277	0.868168
		16000	0.909794	0.0522248	0.568511	0.564315	0.578006	0.865518	0.554488	0.56288	0.902838	0.902065	0.844651	0.576791	0.58452	0.895992
		18000	0.919731	0.095175	0.576681	0.573589	0.576571	0.899746	0.568069	0.571492	0.9141	0.92216	0.893453	0.575798	0.582091	0.914983
		20000	0.93287	0.183063	0.574142	0.581318	0.58441	0.918295	0.581539	0.575798	0.920062	0.932097	0.911671	0.585845	0.58176	0.917743
		22000	0.941482	0.264768	0.583968	0.587612	0.585735	0.924037	0.686872	0.586066	0.928122	0.941923	0.919068	0.588605	0.585956	0.927459
		24000	0.957712	0.351662	0.58971	0.586839	0.592691	0.936292	0.849398	0.73987	0.936844	0.947444	0.921166	0.591697	0.590151	0.933201
		26000		0.417136	0.613559	0.587943	0.595561	0.938059	0.896102	0.885393	0.941482	0.951308	0.931655	0.591697	0.593132	0.944132
		28000		0.469471	0.866954	0.586176	0.686099	0.940267	0.912995	0.90626	0.945898		0.935519	0.593795	0.801038	0.945015
		30000		0.512421	0.909352	0.594237	0.882632	0.946671	0.927791	0.918958	0.953517		0.945236	0.595341	0.893453	0.955725
		32000		0.533952	0.922933	0.592801	0.917191	0.959921	0.931765	0.929336			0.954621	0.594347	0.917522
		34000		0.536933	0.934305	0.594347	0.932649		0.934967	0.940157				0.598322	0.92757
		36000		0.535939	0.941592	0.596776	0.941592		0.94104	0.946671				0.597991	0.93309
		38000		0.557138	0.955283	0.593905	0.942475		0.952412	0.959589				0.595341	0.940157
		40000		0.5631		0.602297	0.946892							0.599205	0.945346
		42000		0.571271		0.598211	0.952302							0.600861	0.948658
		44000		0.570277		0.599757								0.599757	0.951971
		46000		0.568731		0.593132								0.590703
		48000		0.572044		0.598874								0.602517
		50000		0.582422		0.605167								0.606271
		52000		0.584079		0.60053								0.604394
		54000		0.58441		0.604836								0.604063
		56000		0.591366		0.602959								0.603622
		58000		0.58717		0.604174								0.604063
		60000		0.588385		0.601303								0.603622
		62000		0.594789		0.605278								0.606823
		64000		0.587722		0.603842								0.602738
		66000		0.590924		0.605388								0.606823
		68000		0.588385		0.864193								0.606382
		70000		0.594568		0.912112								0.855692
		72000		0.595561		0.927459								0.915535
		74000		0.598874		0.939163								0.932207
		76000		0.601413		0.949652								0.938501
		78000		0.595561		0.952192								0.948217
		80000		0.599868										0.956056

## Sheet: Fig 3c
Figure 3c
		Step	Perfect accuracy				Step	Loss function
		2000	0				0	83650.2
		4000	0.000220824				1	81604.5
		6000	0.346472				2	82979.4
		8000	0.508336				3	81217.9
		10000	0.803357				4	78617.2
		12000	0.862869				5	79035.8
		14000	0.89279				6	73610.3
		16000	0.912885				7	70981.6
		18000	0.921828				8	72293.4
		20000	0.932538				9	71855.9
		22000	0.935519				10	66919.4
		24000	0.942917				11	68227.7
		26000	0.948548				12	61904.1
		28000	0.948769				13	60352.5
		30000	0.951088				14	65340
		32000	0.956167				15	63848.5
		34000	0.957602				16	59302.8
		36000	0.965772				17	56769.7
		38000	0.970189				18	60060.8
		40000	0.976372				19	59344.7
		42000	0.975268				20	53863.2
		44000	0.977807				21	52849.7
		46000	0.979243				22	54578.7
		48000	0.980015				23	53503.5
		50000	0.980788				24	53528.6
		52000	0.981451				25	47740.7
		54000	0.98123				26	55597.1
		56000	0.983769				27	55123.1
		58000	0.983438				28	50812.4
		60000	0.983107				29	54006.4
		62000	0.984874				30	51181.3
		64000	0.984211				31	53225.9
		66000	0.985315				32	48868
		68000	0.985978				33	49771.1
		70000	0.986419				34	50629.1
		72000	0.987523				35	48605.5
		74000	0.986971				36	49573.2
		76000	0.987192				37	50564.3
		78000	0.987523				38	50671
		80000	0.988296				39	49108.3
							40	49698.3
							41	50982.2
							42	51493.8
							43	51037.1
							44	51260.2
							45	49369.5
							46	47818.8
							47	50774
							48	46299.9
							49	49932.3
							50	47670
							51	47493.1
							52	43103.8
							53	49674.9
							54	46150.5
							55	43068.4
							56	45512.8
							57	46554
							58	46614.1
							59	48237.6
							60	48825.7
							61	48384.9
							62	48480.3
							63	45608.2
							64	44221.7
							65	45077.3
							66	46859
							67	45658.9
							68	46964.1
							69	43229.3
							70	43604.8
							71	45191.3
							72	44496.5
							73	44325.8
							74	40048.3
							75	42113.8
							76	39703.7
							77	41919.5
							78	41749.2
							79	39836.3
							80	40101.7
							81	38893.1
							82	37404.4
							83	38490.6
							84	35338.5
							85	38140.1
							86	35790.4
							87	37036
							88	35411.6
							89	36859.7
							90	35474.8
							91	34587.1
							92	34902.5
							93	34509.7
							94	34519.1
							95	33005.7
							96	33593.2
							97	33348.4
							98	34117.7
							99	33478
							100	32623.8
							101	32346.6
							102	32755.6
							103	31599.5
							104	32735.3
							105	32351.8
							106	32156
							107	31349.9
							108	31660.1
							109	31777.1
							110	31498.9
							111	30982.9
							112	32281.8
							113	32165.1
							114	30182.2
							115	31955.3
							116	31819.9
							117	31928.6
							118	30389.5
							119	31753.2
							120	30960.9
							121	31077.5
							122	30709
							123	30397.3
							124	31585.5
							125	30471.1
							126	29221.1
							127	29617
							128	30222.9
							129	31373.1
							130	29361.6
							131	30308.6
							132	29363.4
							133	28451.9
							134	29957.5
							135	30214
							136	30104.5
							137	29680.1
							138	29443.2
							139	29609.1
							140	28972
							141	28384.7
							142	29645.8
							143	28623.6
							144	29839.8
							145	29067.6
							146	28797.1
							147	29093.4
							148	28985.1
							149	29413.9
							150	28331.9
							151	28296.1
							152	28671
							153	29064.6
							154	28100.8
							155	27730
							156	28038.1
							157	28412.2
							158	27947.9
							159	28193.8
							160	27471.7
							161	28169.6
							162	27857.1
							163	27505.4
							164	28609.4
							165	27453.4
							166	28293.7
							167	27363.5
							168	26652.6
							169	26424.6
							170	27739.7
							171	27311.9
							172	26963.2
							173	26788.8
							174	27818
							175	27542
							176	26698.6
							177	26914.3
							178	27446.2
							179	26948.8
							180	27146.2
							181	26038.5
							182	26768.9
							183	26765.8
							184	27317.5
							185	25581.1
							186	25766.5
							187	27236.3
							188	26826.9
							189	25646
							190	26269.8
							191	26313.2
							192	26444.7
							193	26173.7
							194	25701.8
							195	25384.2
							196	26059.2
							197	25229.4
							198	25633.6
							199	24494.8
							200	25478
							201	26163
							202	25242.8
							203	26034.2
							204	25190.4
							205	24685.2
							206	25024.4
							207	25986.3
							208	24572.6
							209	25329.4
							210	25366.6
							211	25724.9
							212	25122.4
							213	25358
							214	24688.9
							215	24042.8
							216	24545.6
							217	24257.4
							218	24265.9
							219	25027.4
							220	24194.5
							221	23722.5
							222	25181.1
							223	24209.1
							224	23903.4
							225	25025.7
							226	25364.8
							227	24662.9
							228	24335.7
							229	25010.4
							230	24475.9
							231	25353.2
							232	24264.8
							233	23952.7
							234	24828.8
							235	24597.1
							236	24337
							237	24212.5
							238	23462.9
							239	23979.9
							240	23773.3
							241	23519.7
							242	23595.8
							243	23760
							244	24168
							245	24736
							246	24345.5
							247	22965.6
							248	24139.2
							249	23998.5
							250	23912.1
							251	23271.6
							252	23885.5
							253	23521.2
							254	23524.4
							255	24229.5
							256	22892.8
							257	22745.4
							258	23599.2
							259	23369.9
							260	22872.9
							261	22736.5
							262	23824.8
							263	23543.6
							264	23231.6
							265	23183.7
							266	22684.8
							267	23651
							268	23466.7
							269	23481.4
							270	22889.5
							271	22449.6
							272	22788.2
							273	23020
							274	22732.6
							275	22877.4
							276	22820.9
							277	22592.8
							278	22741
							279	22106.5
							280	22579.4
							281	22530.5
							282	21620.8
							283	22318.1
							284	21833
							285	22427.9
							286	23016.8
							287	21725.4
							288	21699.4
							289	21648.5
							290	21741.2
							291	22242.4
							292	22387.3
							293	21705.2
							294	21702.4
							295	22039.5
							296	21657.9
							297	21955.4
							298	21120.9
							299	21057.3
							300	21076.5
							301	22296.2
							302	21477.9
							303	21153.6
							304	22184.7
							305	22110.2
							306	21459.9
							307	21449.8
							308	21938.8
							309	21405.8
							310	21605.7
							311	21421.5
							312	20723
							313	21939.2
							314	20790.3
							315	20970.9
							316	21608.1
							317	21625.9
							318	20842.2
							319	24091.6
							320	22281.9
							321	22469.4
							322	21950.6
							323	22163.8
							324	21918.8
							325	22161
							326	22328.2
							327	21016
							328	22374.7
							329	22454
							330	21259
							331	21919.9
							332	22027.4
							333	20833
							334	22841.5
							335	21891.4
							336	21683.9
							337	21359.8
							338	21295.7
							339	21465.5
							340	21745.9
							341	21091.7
							342	20507.6
							343	20787
							344	22095.1
							345	20769.9
							346	20774.3
							347	20127.2
							348	20253.4
							349	20323.9
							350	20943.7
							351	20913.4
							352	21144.2
							353	20823.9
							354	19742.2
							355	20653.2
							356	20220.8
							357	19888.1
							358	20138.7
							359	19884.2
							360	20482.6
							361	20164.3
							362	19221.1
							363	21683.1
							364	20784.5
							365	20110.8
							366	20806.3
							367	21166.4
							368	19888.1
							369	20576.3
							370	20677.6
							371	20371.9
							372	20598.3
							373	20442.8
							374	20576.9
							375	19581.4
							376	19404.9
							377	20484.8
							378	19610.4
							379	20174.6
							380	20027.5
							381	19515.1
							382	19939.8
							383	19358.3
							384	19731.6
							385	18990.4
							386	20065.1
							387	19618.9
							388	19631.1
							389	19475.2
							390	19097.5
							391	20749.3
							392	19778.8
							393	18832.8
							394	18758.1
							395	19686.5
							396	20056
							397	19325.3
							398	20500.3
							399	19951.4
							400	19961.4
							401	19747.4
							402	20136.2
							403	19430.5
							404	19666.6
							405	19365.1
							406	18825.1
							407	19731
							408	18957.6
							409	19070.1
							410	19857.7
							411	19154.9
							412	19695.3
							413	18800.9
							414	18647.9
							415	18835.7
							416	18150.6
							417	18449.6
							418	18626.5
							419	19010.6
							420	19230.8
							421	19099.8
							422	19121.1
							423	18051.9
							424	18950.3
							425	18477.1
							426	18043.9
							427	18224.4
							428	18241.6
							429	18307
							430	18434.8
							431	18354.8
							432	18622.1
							433	18429
							434	18412.7
							435	18605.3
							436	17353.4
							437	18998.5
							438	18179.7
							439	18334.1
							440	18002.7
							441	18309.9
							442	17990.6
							443	18391.7
							444	18504.4
							445	18245.4
							446	18951.8
							447	18171.2
							448	18211.3
							449	18158.4
							450	19377
							451	18704.7
							452	19448.9
							453	18669.3
							454	18591.6
							455	18536.6
							456	17668.6
							457	21117.4
							458	18297.7
							459	19821.3
							460	19888.2
							461	19169.4
							462	19015
							463	18302.8
							464	18341.9
							465	19301.7
							466	18358.3
							467	17680.3
							468	19374.9
							469	18413.7
							470	19895.4
							471	18732.4
							472	19130.5
							473	18517
							474	17830.5
							475	18234.3
							476	17722.8
							477	18485.4
							478	18102.1
							479	17162.4
							480	18635.2
							481	17922.6
							482	17777.3
							483	17823.7
							484	17523.5
							485	18090.9
							486	17934.7
							487	17899.4
							488	18593.9
							489	18340.8
							490	17456.9
							491	17104.1
							492	19837.5
							493	18843.6
							494	18421.2
							495	17729.8
							496	17626.5
							497	17878.6
							498	17751
							499	17319
							500	18188.9
							501	17388.8
							502	17536
							503	16664.8
							504	17246
							505	17720.7
							506	17334.6
							507	16951.4
							508	17101.5
							509	17175.7
							510	16717.4
							511	16674
							512	16970.5
							513	16717.2
							514	16489.3
							515	17713.8
							516	17586.7
							517	16963.8
							518	17257.8
							519	17616.6
							520	17097.5
							521	16573.7
							522	16693.5
							523	16599.8
							524	16665.8
							525	16769.4
							526	18099.2
							527	17567.1
							528	16810.5
							529	16641.8
							530	17346.2
							531	16933.6
							532	16712.5
							533	17395.5
							534	16696
							535	16686.7
							536	16834.8
							537	16530.1
							538	17458.5
							539	16880.3
							540	17526.5
							541	16831.3
							542	18530.4
							543	16691.6
							544	18540.6
							545	18365.6
							546	17391.8
							547	17999.4
							548	17781.4
							549	17354.1
							550	16946.1
							551	17013.8
							552	17119.3
							553	17374.3
							554	17389.6
							555	17331.9
							556	16570.3
							557	16327.3
							558	17387.3
							559	16330.8
							560	16421.2
							561	16419.6
							562	16752.5
							563	16475.1
							564	16458.5
							565	16632.7
							566	16923.6
							567	15983
							568	16082.4
							569	15999.9
							570	16171.8
							571	16465.1
							572	16235.6
							573	15827.7
							574	16148.7
							575	16101.4
							576	15798.1
							577	16009.8
							578	16067
							579	15762.7
							580	15855.9
							581	16085.3
							582	15636.2
							583	16238.4
							584	15663.5
							585	16553.1
							586	17133.6
							587	16225.1
							588	17772.2
							589	16318.2
							590	17176.4
							591	18582.5
							592	18290.9
							593	16676.9
							594	16650.5
							595	19835.8
							596	16317.7
							597	17967.7
							598	16853.9
							599	16445.6
							600	16737.5
							601	17252.9
							602	16866.6
							603	16257.1
							604	16053.2
							605	16219.8
							606	16472.1
							607	16147
							608	15875
							609	16791.8
							610	17371.4
							611	15611.5
							612	15856.1
							613	16218.8
							614	16003.7
							615	15557.9
							616	16103.4
							617	16148.8
							618	16483.1
							619	15432.9
							620	16492.8
							621	16235.6
							622	16737.6
							623	16029.7
							624	16413.5
							625	15319.2
							626	16042.2
							627	15485.6
							628	15489.8
							629	14831.4
							630	15327.7
							631	15441.3
							632	15315.5
							633	15445.7
							634	15308.8
							635	15483.2
							636	16094.7
							637	15595.2
							638	15330.1
							639	15273.4
							640	14713.1
							641	14456.1
							642	15166.8
							643	14813.6
							644	15093.9
							645	15656
							646	15093.3
							647	16028.1
							648	15731.7
							649	15199.7
							650	15629
							651	15251.4
							652	15142.2
							653	14773.9
							654	15263.4
							655	14956.7
							656	15251.9
							657	20168.6
							658	15591
							659	15717.1
							660	15650.9
							661	15446
							662	15333.7
							663	15447.5
							664	15581.1
							665	16455.3
							666	15765.8
							667	15438.8
							668	15035
							669	14803.4
							670	14693.3
							671	15547.5
							672	15727.9
							673	14869.5
							674	15113.1
							675	15035.4
							676	14540.5
							677	14929.3
							678	14715.5
							679	15425.5
							680	15470.9
							681	14531.3
							682	16027.5
							683	15959.1
							684	15143.5
							685	14935.6
							686	15261.6
							687	14521
							688	17046.4
							689	16752.6
							690	17377.2
							691	16369.2
							692	16478.6
							693	16657.5
							694	16207
							695	16151.4
							696	15943.7
							697	14838.5
							698	15733.9
							699	16131.5
							700	15155.2
							701	18414.2
							702	16101.7
							703	15867.3
							704	16455.7
							705	15151.7
							706	16520.8
							707	15442.1
							708	14676.6
							709	16283.6
							710	15841.4
							711	15399.1
							712	15691.5
							713	15369.7
							714	14939.3
							715	15079.4
							716	14794.4
							717	15303.4
							718	15083.1
							719	14923.3
							720	15475.3
							721	15114
							722	16602.6
							723	15520.1
							724	15249.4
							725	15063.8
							726	14366.1
							727	14934.6
							728	15228.4
							729	14431
							730	15126.3
							731	14782.7
							732	14662.8
							733	14277.8
							734	15673.4
							735	15478.6
							736	14558.1
							737	15884.7
							738	15252.9
							739	15340.9
							740	14969.4
							741	14197.6
							742	14938.5
							743	14345.1
							744	14990.3
							745	14382.5
							746	13889
							747	14331.7
							748	14783.4
							749	14212.8
							750	14229.2
							751	13579.7
							752	13689.4
							753	14442
							754	14384.1
							755	14056.1
							756	13894.8
							757	14768.9
							758	13961
							759	14220.5
							760	13621.9
							761	13247.4
							762	13806.7
							763	13439.9
							764	13370.2
							765	13567.8
							766	13609.5
							767	14006.4
							768	13830.8
							769	13846.3
							770	13397.1
							771	14114.7
							772	13300.3
							773	13283
							774	14189.6
							775	13692.3
							776	13888.9
							777	13992.5
							778	12962.7
							779	13038.1
							780	13668.9
							781	16343.7
							782	16334.4
							783	14231.8
							784	15257.2
							785	14790
							786	14295.7
							787	14843.2
							788	14674.7
							789	14405
							790	13303
							791	14766.6
							792	14903.4
							793	14494.6
							794	14719.1
							795	14758.9
							796	14739.6
							797	14166.6
							798	14975.7
							799	14319.5
							800	14234.7
							801	14352
							802	14289.1
							803	15521.5
							804	15730.8
							805	15479.5
							806	16111.6
							807	14106.8
							808	14513.9
							809	15275.2
							810	14792.4
							811	15230.6
							812	14520.5
							813	14389.5
							814	14153.5
							815	14366.6
							816	13885.5
							817	14507.6
							818	14031.3
							819	13775
							820	13614.8
							821	13762.5
							822	13057.6
							823	14101.3
							824	13149.4
							825	12973.5
							826	13780.1
							827	14293.4
							828	13835.6
							829	13387.7
							830	13101.4
							831	13338.6
							832	13926
							833	13303.3
							834	13105.3
							835	13649.5
							836	13892.7
							837	13764.2
							838	13731.9
							839	13429
							840	12684.9
							841	14399.8
							842	13033.6
							843	13697
							844	13769.4
							845	13790.6
							846	13838
							847	13344.4
							848	13990.7
							849	13566.4
							850	13182.6
							851	13469.7
							852	13983.5
							853	13053.2
							854	13590.4
							855	14107.2
							856	13406.4
							857	14040.1
							858	14136.6
							859	15925.5
							860	15368.5
							861	14605.3
							862	13033.4
							863	16161.3
							864	14810.4
							865	15098.7
							866	15255.8
							867	15269.2
							868	14488.7
							869	14215.7
							870	14530.6
							871	13653.1
							872	14858.8
							873	13808.3
							874	14446.5
							875	14866.8
							876	14629.4
							877	13924.9
							878	14234.4
							879	13542.9
							880	14240.5
							881	14035.6
							882	13305.9
							883	13760.8
							884	13126.9
							885	15302.5
							886	13360.2
							887	13873.3
							888	14235.8
							889	13773.1
							890	13059.2
							891	14251.8
							892	13161.9
							893	13133.5
							894	13761.6
							895	13151.9
							896	14000.2
							897	13348.9
							898	13878.2
							899	12611.2
							900	13750
							901	12434
							902	12354.3
							903	12755.6
							904	12880.7
							905	12404.5
							906	12912.8
							907	12623
							908	12999
							909	13102.6
							910	13115.8
							911	17286.2
							912	13595.2
							913	12565.6
							914	13480.8
							915	13134.6
							916	13213.5
							917	13946.9
							918	12927.5
							919	13955.4
							920	13350.8
							921	13384.3
							922	13448.4
							923	12707.6
							924	14102.1
							925	13435.4
							926	12682.2
							927	13587.5
							928	13269.4
							929	12739.8
							930	13440
							931	12919.9
							932	11974.2
							933	12558.3
							934	13203
							935	13147
							936	13141.1
							937	12471.7
							938	13072.8
							939	11640.4
							940	12602.9
							941	13436.1
							942	12834.1
							943	11812.1
							944	13496.7
							945	13136.6
							946	12352.4
							947	12118.7
							948	12819.7
							949	12885
							950	12734
							951	12760.5
							952	13283.1
							953	13253.2
							954	13122
							955	12257.6
							956	12144.7
							957	13123.6
							958	12668.6
							959	11746.6
							960	13390.3
							961	12847.7
							962	13018.8
							963	12495.8
							964	12946.3
							965	13048.5
							966	12645.4
							967	13104.9
							968	12705
							969	12012.8
							970	12935.8
							971	13017.9
							972	12776
							973	12707.9
							974	13047.1
							975	13031.2
							976	12187.1
							977	12621.3
							978	11402.8
							979	12553.4
							980	12664.5
							981	12463
							982	12514.2
							983	12474
							984	12637.9
							985	12219.5
							986	12520.2
							987	12808.6
							988	12618.1
							989	11184.7
							990	12885.2
							991	12616.6
							992	12260.2
							993	12149.1
							994	12441.1
							995	12456.1
							996	11174.5
							997	13367.8
							998	12504.5
							999	12275.1
							1000	12026.2
							1001	12241.3
							1002	12014
							1003	12373.7
							1004	12294.1
							1005	12650
							1006	12218.4
							1007	11301.8
							1008	12556.7
							1009	12187.4
							1010	11714.5
							1011	13099.4
							1012	11648.8
							1013	12747.8
							1014	11766.2
							1015	12699.2
							1016	13744.3
							1017	13583.4
							1018	12058
							1019	13968.3
							1020	12995.5
							1021	12251
							1022	13262.5
							1023	12958.5
							1024	12900
							1025	12896.7
							1026	12976.2
							1027	13262.4
							1028	13902.4
							1029	12302.7
							1030	13461.5
							1031	12716.6
							1032	13925.9
							1033	12609.9
							1034	13238.3
							1035	13418.4
							1036	13496.7
							1037	12706.8
							1038	12394.3
							1039	12738.6
							1040	13028.3
							1041	13417.7
							1042	13129.3
							1043	12897.3
							1044	13199.6
							1045	13158.5
							1046	12125.2
							1047	13198.9
							1048	12644.4
							1049	13080.3
							1050	12195.4
							1051	12854.6
							1052	13460.3
							1053	12987.2
							1054	12642.9
							1055	14528.8
							1056	14131.7
							1057	12971.4
							1058	13982.3
							1059	12367.2
							1060	14035
							1061	13279.1
							1062	14072.2
							1063	13432.1
							1064	13788.4
							1065	15319.5
							1066	13777.4
							1067	13385.8
							1068	13307
							1069	12959
							1070	13174.4
							1071	13770.4
							1072	12346.8
							1073	13253.3
							1074	12863.8
							1075	12829
							1076	12221.3
							1077	12078.7
							1078	11728.5
							1079	11789.1
							1080	12817
							1081	11127.7
							1082	12181.3
							1083	12039.4
							1084	11582.9
							1085	10992.5
							1086	11323
							1087	12397
							1088	11435.2
							1089	12273.7
							1090	12063
							1091	10988.5
							1092	11855.1
							1093	12270
							1094	12065.7
							1095	12212.7
							1096	12296.3
							1097	12020
							1098	11341.3
							1099	12250.9
							1100	11343.1
							1101	10787.2
							1102	12108
							1103	12204.8
							1104	12042.3
							1105	11890.4
							1106	13378
							1107	11930.5
							1108	14131.9
							1109	11260.3
							1110	13026.6
							1111	13621.2
							1112	12874.3
							1113	12859.6
							1114	12796.9
							1115	13059.6
							1116	12982.5
							1117	11275
							1118	12844.3
							1119	12868.1
							1120	13444.1
							1121	12306.3
							1122	12330
							1123	13127.4
							1124	12653.9
							1125	12227.5
							1126	11395
							1127	12779.7
							1128	12232.4
							1129	11854.6
							1130	11202.9
							1131	10799.7
							1132	11636.1
							1133	11739.4
							1134	12640.9
							1135	12635
							1136	11849.7
							1137	11860.7
							1138	12437.1
							1139	11898.3
							1140	12906.4
							1141	12101.4
							1142	12526.2
							1143	12643.2
							1144	12971.9
							1145	13663.8
							1146	12862.9
							1147	11811.1
							1148	11886.8
							1149	11496.2
							1150	12676.6
							1151	12322.5
							1152	12466.4
							1153	11785.6
							1154	11833.9
							1155	12190.3
							1156	11529.3
							1157	11936.6
							1158	11579.2
							1159	11061.1
							1160	10822.3
							1161	13707.3
							1162	10764.6
							1163	11731.6
							1164	11343.7
							1165	12231.6
							1166	11800.3
							1167	11003.6
							1168	11865.8
							1169	11721.7
							1170	12035.8
							1171	11196.2
							1172	11380.7
							1173	11522.7
							1174	12086
							1175	11607.2
							1176	12301
							1177	11798.9
							1178	11312.3
							1179	11747.3
							1180	11234.7
							1181	12059.5
							1182	11410.1
							1183	10927
							1184	11015.3
							1185	11709.8
							1186	13681.8
							1187	13320.6
							1188	12109
							1189	12012.6
							1190	11488
							1191	11886.4
							1192	11736.1
							1193	12159.3
							1194	11939.8
							1195	11559.9
							1196	11895.8
							1197	11838.8
							1198	10927
							1199	11468.9
							1200	12483.7
							1201	14487.9
							1202	11764.2
							1203	12496.3
							1204	11780.3
							1205	10783
							1206	11499.3
							1207	11930.7
							1208	12128.8
							1209	11667
							1210	11853.2
							1211	11693.7
							1212	14023.5
							1213	11934.9
							1214	12506.7
							1215	12525.1
							1216	12061.8
							1217	12305.9
							1218	11575.3
							1219	12307.2
							1220	12390.8
							1221	11631.9
							1222	13293.5
							1223	11601.3
							1224	12865.8
							1225	12698.6
							1226	12051.4
							1227	11855.3
							1228	11225.2
							1229	11288.9
							1230	11761.6
							1231	11975
							1232	11892.2
							1233	11923.7
							1234	12335.7
							1235	11179.3
							1236	11207.8
							1237	11595.3
							1238	10954.6
							1239	11751.2
							1240	11398
							1241	11354.4
							1242	10964.7
							1243	11506.8
							1244	10741.8
							1245	10218.8
							1246	10289.8
							1247	10973.8
							1248	10315.3
							1249	9857.61
							1250	10769.6
							1251	10449.2
							1252	11324.6
							1253	11936.9
							1254	12000.8
							1255	10189.9
							1256	11658
							1257	11973.8
							1258	11984.5
							1259	11489
							1260	11141.7
							1261	11179.9
							1262	10784.2
							1263	11768.1
							1264	11821.6
							1265	11932.7
							1266	10430.2
							1267	10612.1
							1268	13431.9
							1269	12951.6
							1270	11250.6
							1271	11981.5
							1272	11883.9
							1273	11270.5
							1274	11963.5
							1275	12129.7
							1276	11980
							1277	12148.2
							1278	11865.4
							1279	12306.8
							1280	11288
							1281	11796.1
							1282	11479.5
							1283	11472.5
							1284	11992.2
							1285	11621.6
							1286	11253.5
							1287	10726.7
							1288	11406.6
							1289	10748.5
							1290	10163.1
							1291	11693.3
							1292	11628.6
							1293	10691.1
							1294	11079.5
							1295	10805.9
							1296	10619
							1297	9822.45
							1298	11489.3
							1299	10065.5
							1300	11223.3
							1301	11199.4
							1302	10620.7
							1303	10329
							1304	10924.7
							1305	11084.2
							1306	11090.4
							1307	10509.7
							1308	10826.3
							1309	10481
							1310	10302.3
							1311	10725.3
							1312	10675.3
							1313	10644.1
							1314	10456.7
							1315	10834.3
							1316	11097.7
							1317	10587.7
							1318	11188.9
							1319	11307.8
							1320	10664.4
							1321	10826
							1322	10471
							1323	10819.1
							1324	10615.4
							1325	11332.3
							1326	9175.12
							1327	11582.9
							1328	11279.9
							1329	10613.1
							1330	10131.6
							1331	10414.7
							1332	10513
							1333	11051.3
							1334	10320.5
							1335	10313.4
							1336	10502.9
							1337	10299.2
							1338	10869
							1339	10302.6
							1340	9926.17
							1341	11017.5
							1342	9555.03
							1343	11145.4
							1344	10008.6
							1345	10901.2
							1346	11152.9
							1347	11207.1
							1348	10217.4
							1349	12049.3
							1350	12239.8
							1351	9499.92
							1352	11512.7
							1353	12600
							1354	11514.5
							1355	11244.7
							1356	9643.53
							1357	10878.8
							1358	10024.4
							1359	11567.8
							1360	11504.4
							1361	10717.1
							1362	10621.6
							1363	11484
							1364	11142
							1365	11420.2
							1366	11509.7
							1367	11385.3
							1368	14262.5
							1369	11854.9
							1370	11515.3
							1371	11661.8
							1372	11234.9
							1373	11846.2
							1374	11596.4
							1375	11537.6
							1376	10525.4
							1377	9527.86
							1378	11606.6
							1379	10439
							1380	10980.3
							1381	10656.5
							1382	9309.11
							1383	11332.6
							1384	11297.3
							1385	10674.5
							1386	11606.4
							1387	11339
							1388	11187.2
							1389	11254.7
							1390	10262.1
							1391	11871
							1392	10648
							1393	10524.6
							1394	9657.08
							1395	11160.8
							1396	10743.7
							1397	11532.4
							1398	12133.3
							1399	10562.6
							1400	9448
							1401	11416.4
							1402	10331.1
							1403	10514.8
							1404	9581.78
							1405	9844.12
							1406	10020.5
							1407	9065.67
							1408	10066.2
							1409	11816.8
							1410	9959.05
							1411	10674.6
							1412	10809.8
							1413	11935.3
							1414	12624.9
							1415	12814.3
							1416	12252.2
							1417	11228
							1418	11927.6
							1419	11294.9
							1420	11531.3
							1421	11379.5
							1422	11374.6
							1423	10866.1
							1424	11674.7
							1425	10780.8
							1426	10985.2
							1427	8908.7
							1428	10207.9
							1429	10178.8
							1430	11660.1
							1431	11396.4
							1432	10937.6
							1433	12116
							1434	11347.1
							1435	11407.1
							1436	11280.8
							1437	10144
							1438	11436.2
							1439	10596.2
							1440	9957.42
							1441	13642.9
							1442	10800.6
							1443	9324.25
							1444	10159.6
							1445	10339.6
							1446	9647.34
							1447	10013.4
							1448	9047.78
							1449	9908.43
							1450	8886.39
							1451	11177.8
							1452	10124.6
							1453	10896.8
							1454	10670
							1455	9762.94
							1456	9695.64
							1457	10250.6
							1458	9624.82
							1459	11061.9
							1460	10331.9
							1461	8577.83
							1462	10291.9
							1463	11503.9
							1464	10412.7
							1465	9926.16
							1466	9723.64
							1467	9632.71
							1468	11145.9
							1469	10470.3
							1470	10061.6
							1471	12238.8
							1472	11644.4
							1473	11451.5
							1474	9142.08
							1475	11539.2
							1476	11409
							1477	11087.4
							1478	11291.1
							1479	10593.9
							1480	11017
							1481	9973.45
							1482	10481.1
							1483	11770.8
							1484	10629.7
							1485	11077.9
							1486	10415.5
							1487	12018.1
							1488	11718.8
							1489	11208.4
							1490	9917.73
							1491	9057.49
							1492	9878.83
							1493	10724.7
							1494	9253.83
							1495	11168.3
							1496	10677.5
							1497	10956.1
							1498	10600
							1499	10862.7
							1500	9853.08
							1501	9767.06
							1502	9714.69
							1503	10370
							1504	9507.33
							1505	9460.32
							1506	9873.08
							1507	10684
							1508	10183.8
							1509	9642.25
							1510	9761.46
							1511	10531.2
							1512	10039.4
							1513	9490.07
							1514	9780.38
							1515	9598.14
							1516	10600.5
							1517	10398.4
							1518	9553.58
							1519	8340.19
							1520	9335.73
							1521	10259.8
							1522	10845.9
							1523	9355
							1524	9314.8
							1525	8769.75
							1526	10685.1
							1527	9352.35
							1528	9114.57
							1529	10424.1
							1530	10116.8
							1531	9565.85
							1532	9351.51
							1533	8903.46
							1534	10718.5
							1535	10643
							1536	9944.24
							1537	11030.7
							1538	11252.2
							1539	9741.11
							1540	12184.3
							1541	9896.8
							1542	10663.6
							1543	11015.2
							1544	9918.16
							1545	10534.8
							1546	9537.08
							1547	9599.15
							1548	10313.9
							1549	9036.09
							1550	9536.42
							1551	10026.6
							1552	8555.46
							1553	9822.9
							1554	9505.24
							1555	9312.74
							1556	10319.1
							1557	9464.36
							1558	9866.54
							1559	9674.01
							1560	9276.24
							1561	9215.34
							1562	10097.8
							1563	9943.64
							1564	8603.7
							1565	9138.96
							1566	9982.19
							1567	10062.7
							1568	9849.09
							1569	10317.9
							1570	10079.2
							1571	9241.54
							1572	9827.57
							1573	9390.24
							1574	8618.01
							1575	9179.79
							1576	10554.4
							1577	9132.34
							1578	9888.39
							1579	10328.3
							1580	10256
							1581	8805.07
							1582	11521.3
							1583	10969.7
							1584	10770.4
							1585	11272.5
							1586	11565.7
							1587	12031.1
							1588	11269
							1589	11199.4
							1590	12280
							1591	10806.3
							1592	11137.5
							1593	11099.5
							1594	11882
							1595	11248.7
							1596	10000.4
							1597	10960.8
							1598	10257.8
							1599	11161.2
							1600	10172.3
							1601	11016.1
							1602	10094.9
							1603	9088.48
							1604	11725.6
							1605	10421.4
							1606	10333.6
							1607	11430.5
							1608	10498.6
							1609	8707.39
							1610	11391
							1611	11189.6
							1612	10650.6
							1613	9555
							1614	9477.67
							1615	9654.91
							1616	11559.3
							1617	11448.4
							1618	10988.3
							1619	10108.6
							1620	10242.9
							1621	11319.8
							1622	10787.9
							1623	10527.8
							1624	10910.7
							1625	10962.2
							1626	10422.3
							1627	9484.35
							1628	11228
							1629	10530.9
							1630	9855.23
							1631	8911.83
							1632	8699.61
							1633	10818.2
							1634	10045
							1635	9587
							1636	9520.71
							1637	9175.68
							1638	10413.1
							1639	9808.6
							1640	8500.44
							1641	10800.6
							1642	10348
							1643	10120.9
							1644	10386.3
							1645	9681.25
							1646	10241
							1647	9730.26
							1648	10321.3
							1649	9569.64
							1650	10004.8
							1651	11103.8
							1652	10653
							1653	9659.08
							1654	11670.5
							1655	10162.7
							1656	10578.7
							1657	10307
							1658	10461.4
							1659	9205.62
							1660	10100
							1661	8538.58
							1662	8813.83
							1663	10092.9
							1664	9044.71
							1665	9865.83
							1666	9709.83
							1667	9586.21
							1668	10014.9
							1669	8914.89
							1670	9068.36
							1671	9132.29
							1672	10917.6
							1673	10553
							1674	9627.95
							1675	10158.7
							1676	9938.37
							1677	9922.42
							1678	8764.88
							1679	10394.4
							1680	10144.6
							1681	10317.6
							1682	9325.97
							1683	7606.47
							1684	9657.27
							1685	8295.21
							1686	9615.41
							1687	10468.8
							1688	9525.48
							1689	9223.02
							1690	10327.3
							1691	10443.8
							1692	10547.9
							1693	10408.5
							1694	10166.1
							1695	9946.02
							1696	12429.9
							1697	11628.7
							1698	10559.2
							1699	10485.4
							1700	10250.8
							1701	12056.5
							1702	11456.2
							1703	10814.5
							1704	10145
							1705	10670.8
							1706	9164.95
							1707	8995.99
							1708	9248.63
							1709	10459.7
							1710	8225.69
							1711	9313.71
							1712	9777.69
							1713	9708.03
							1714	9239.6
							1715	10173.2
							1716	9344.45
							1717	10155.6
							1718	8366.58
							1719	10480.4
							1720	10393.7
							1721	8742.1
							1722	10163.6
							1723	9887.12
							1724	8976.44
							1725	10903.1
							1726	9883.53
							1727	8954.32
							1728	9190.2
							1729	8058.82
							1730	8561.02
							1731	9564.42
							1732	8503.88
							1733	9025.61
							1734	9390.18
							1735	9964.44
							1736	7889.84
							1737	8979.27
							1738	10535
							1739	10983.8
							1740	9416.69
							1741	9109.71
							1742	9624.89
							1743	9533.85
							1744	9890.14
							1745	9890.69
							1746	9197.27
							1747	8087.5
							1748	10218.2
							1749	8013.57
							1750	9425.96
							1751	9324.71
							1752	10095.1
							1753	7730.31
							1754	10046.9
							1755	8842.13
							1756	9998.04
							1757	8446.09
							1758	9084.56
							1759	9242.68
							1760	9241.1
							1761	8689.25
							1762	8027.91
							1763	8925.74
							1764	9512.82
							1765	9905.12
							1766	9778.9
							1767	10209
							1768	8655.52
							1769	8322.57
							1770	10759.1
							1771	10276.9
							1772	10462.3
							1773	9701.63
							1774	10748
							1775	9877.33
							1776	9069.48
							1777	9352.39
							1778	8528.92
							1779	10458.2
							1780	10139.7
							1781	9878.09
							1782	9478.08
							1783	9764.06
							1784	10516.8
							1785	9791.43
							1786	9224.76
							1787	10331.1
							1788	9100.09
							1789	9168.51
							1790	8724.13
							1791	9033.31
							1792	9030.75
							1793	7813.27
							1794	8920.54
							1795	8649.5
							1796	9096.18
							1797	9737.28
							1798	9582.44
							1799	8028.83
							1800	8578.34
							1801	8211.99
							1802	7727.37
							1803	8791.82
							1804	8641.61
							1805	7442.27
							1806	7679.69
							1807	9075.91
							1808	8277.77
							1809	8495.85
							1810	10342.6
							1811	12487.1
							1812	9349.05
							1813	10284.4
							1814	9983.91
							1815	9956.47
							1816	10567.4
							1817	9024.77
							1818	8268.57
							1819	11358.4
							1820	11425.4
							1821	10400.7
							1822	10575.9
							1823	10649.4
							1824	9820.29
							1825	9107.06
							1826	10365.7
							1827	9456.77
							1828	11574.1
							1829	9819.11
							1830	11916.8
							1831	11456
							1832	10623.4
							1833	11052.8
							1834	10634.9
							1835	10299.6
							1836	10568.7
							1837	10232
							1838	7914.21
							1839	10195.3
							1840	8156.03
							1841	9371.34
							1842	9452.02
							1843	7800.72
							1844	7910.69
							1845	7724.16
							1846	9216.62
							1847	9632.92
							1848	8940.08
							1849	9763.65
							1850	7354.23
							1851	8585.42
							1852	8728.27
							1853	7783.75
							1854	8865.7
							1855	8843.28
							1856	10123.1
							1857	8878.01
							1858	8950.18
							1859	9133.24
							1860	9242.99
							1861	8544.94
							1862	8620.3
							1863	9528.73
							1864	8741.87
							1865	8473.72
							1866	8311.91
							1867	7313.04
							1868	8508.95
							1869	7450.49
							1870	8539.91
							1871	7154.16
							1872	8517.53
							1873	9147.72
							1874	7262.17
							1875	9396.96
							1876	9619.85
							1877	9622.07
							1878	9020.08
							1879	9288.3
							1880	7741.91
							1881	8351.07
							1882	9571.59
							1883	9346.65
							1884	7810.84
							1885	9561.78
							1886	8063.64
							1887	9170.72
							1888	8569.82
							1889	7743.67
							1890	9333.56
							1891	8012.96
							1892	8994.98
							1893	9612.54
							1894	9647.58
							1895	8529.41
							1896	7932.5
							1897	7951.46
							1898	8207.96
							1899	7316.47
							1900	8756.9
							1901	8961.96
							1902	10171.8
							1903	8231.31
							1904	8807.57
							1905	9121.46
							1906	8089.32
							1907	9265.07
							1908	9102.26
							1909	11069.2
							1910	9789.33
							1911	10363.9
							1912	9305.62
							1913	8944.65
							1914	9269.81
							1915	9215.58
							1916	8533.4
							1917	9602.13
							1918	10298.6
							1919	9949.04
							1920	9670.55
							1921	9964.28
							1922	8949.38
							1923	8932.5
							1924	9635.58
							1925	10341.7
							1926	8197.27
							1927	7548.36
							1928	9898.86
							1929	9992.61
							1930	8775.58
							1931	9881.92
							1932	9529.3
							1933	10037.2
							1934	9568.11
							1935	8296.7
							1936	9163.83
							1937	9544.26
							1938	9122.05
							1939	7343.01
							1940	8516.41
							1941	7986.14
							1942	9250.48
							1943	7029.79
							1944	10293.7
							1945	10993.3
							1946	8622.6
							1947	10467.7
							1948	9626.09
							1949	9642.74
							1950	10370.6
							1951	9853.68
							1952	8295.88
							1953	9663.2
							1954	7053.06
							1955	8773.44
							1956	12027.7
							1957	10108.2
							1958	9513.81
							1959	9904.18
							1960	9465.31
							1961	9011.11
							1962	9840.85
							1963	9166.82
							1964	7773.75
							1965	9513.24
							1966	7069.56
							1967	9802.24
							1968	7715.32
							1969	8950.57
							1970	8210.12
							1971	8743.12
							1972	8145.57
							1973	7139.03
							1974	8113.16
							1975	9539.04
							1976	9622.35
							1977	9638.52
							1978	9456.49
							1979	8419.09
							1980	8057.15
							1981	9692.23
							1982	8677.32
							1983	7588.47
							1984	7582.45
							1985	9224.07
							1986	9854.98
							1987	9765.7
							1988	9805.93
							1989	8079.39
							1990	10138
							1991	8008.94
							1992	7527.64
							1993	8337.77
							1994	8948.75
							1995	9498.08
							1996	8556.9
							1997	9413.04
[truncated: 78,002 more rows]

## Sheet: Fig 3d
Figure 3d
		Step	Perfect accuracy				Step	Loss
		2000	0				0	90897.8
		4000	0.000662471				1	87472.3
		6000	0.00198741				2	89860.9
		8000	0.295793				3	87143
		10000	0.502816				4	83455
		12000	0.517059				5	85184.9
		14000	0.559567				6	77417.2
		16000	0.562659				7	74443.9
		18000	0.573369				8	77015
		20000	0.576129				9	76751.5
		22000	0.762173				10	71575.1
		24000	0.882411				11	72326.8
		26000	0.915535				12	66044.9
		28000	0.92768				13	63882.8
		30000	0.937065				14	66935.8
		32000	0.941592				15	65462.6
		34000	0.942696				16	61280.2
		36000	0.946119				17	58105.2
		38000	0.952854				18	59432.8
		40000	0.959479				19	58599.7
		42000	0.961798				20	54555.3
		44000	0.964006				21	53331
		46000	0.964447				22	54353.5
		48000	0.964889				23	53762.5
		50000	0.96787				24	53923.3
		52000	0.972507				25	49045.7
		54000	0.974495				26	55657.6
		56000	0.978138				27	55482
		58000	0.979463				28	51594.7
		60000	0.98123				29	53836.6
		62000	0.981451				30	51301.1
		64000	0.983107				31	53353.6
		66000	0.982776				32	48829.3
		68000	0.982997				33	50261.5
		70000	0.98388				34	50967.8
		72000	0.984211				35	49225.3
		74000	0.984542				36	50070.2
		76000	0.985867				37	50912
		78000	0.98653				38	50908
		80000	0.985757				39	48960.4
							40	49729
							41	50874.7
							42	51278
							43	50858.7
							44	51000.3
							45	49315.9
							46	48081.3
							47	50680.2
							48	46371.3
							49	49727.7
							50	47475.7
							51	47153.4
							52	43134.4
							53	49261.7
							54	46009.6
							55	43053.4
							56	45158.6
							57	46138.2
							58	46124.1
							59	47702.8
							60	48012.4
							61	47577.4
							62	47526.9
							63	45103.3
							64	43387.4
							65	44022.7
							66	45909.9
							67	44507.5
							68	45702.2
							69	42383.2
							70	42529.9
							71	43839.3
							72	42951.9
							73	42554.3
							74	38966.1
							75	40541.9
							76	38332.5
							77	40579.3
							78	40295.6
							79	38577.9
							80	38594.4
							81	37435
							82	36686.3
							83	37350.5
							84	34822.6
							85	37522
							86	35138.2
							87	36145.4
							88	34909.6
							89	36430.9
							90	34520.2
							91	34521.6
							92	34254.9
							93	34352.5
							94	34392.4
							95	32791.1
							96	33475.2
							97	33036.8
							98	33664.1
							99	33346.1
							100	32508.6
							101	32227.5
							102	32483.8
							103	31584.4
							104	32624.6
							105	32126.1
							106	31999
							107	31179.6
							108	31512.6
							109	31609.9
							110	31268.3
							111	30742
							112	32050.8
							113	31909.5
							114	30107.4
							115	31672.4
							116	31523.5
							117	31762.5
							118	30325.6
							119	31666.5
							120	30571.9
							121	30984.2
							122	30334.9
							123	30135.7
							124	31154.1
							125	30432
							126	29017.2
							127	29199.4
							128	30104.3
							129	30952
							130	29188
							131	29909.3
							132	29019.5
							133	28114.1
							134	29706.6
							135	30178.6
							136	30027.7
							137	29417.1
							138	29251
							139	29279.5
							140	28691
							141	28262.5
							142	29062.7
							143	28362.2
							144	29902.8
							145	28623.3
							146	28761
							147	28824.5
							148	28800.3
							149	29217
							150	28107.5
							151	28270.7
							152	28507
							153	28833.6
							154	28068.1
							155	27491.6
							156	27750.9
							157	28333.4
							158	27762.3
							159	28081.7
							160	27228.2
							161	28087.6
							162	27614.2
							163	27404.7
							164	28298.6
							165	27397.1
							166	28194.2
							167	27076.8
							168	26483.1
							169	26251.5
							170	27452.4
							171	27186
							172	26854.3
							173	26452.7
							174	27490.1
							175	27521.5
							176	26520.9
							177	26533
							178	27108.3
							179	26679.2
							180	27043.2
							181	25710.4
							182	26451.7
							183	26329.9
							184	27157.2
							185	25455.9
							186	25456.4
							187	26988.4
							188	26221.2
							189	25226.8
							190	25748.7
							191	25978.6
							192	26113.3
							193	25883.4
							194	25325.4
							195	25169.8
							196	25688.3
							197	24993
							198	25462.5
							199	24209.4
							200	25321.6
							201	25873.9
							202	25152.6
							203	25627.4
							204	25029.3
							205	24511
							206	24822.3
							207	25632.7
							208	24455.7
							209	25074.7
							210	25283.5
							211	25825.5
							212	24812
							213	25197
							214	24499.8
							215	23806.4
							216	24517.6
							217	24061.2
							218	24267.8
							219	24646.9
							220	24184.8
							221	23943.6
							222	25593.4
							223	23953.5
							224	24067.9
							225	25159.9
							226	25516.2
							227	24389.5
							228	24541
							229	24747.1
							230	24337.8
							231	24882.1
							232	23943.1
							233	23770.9
							234	24511.7
							235	24426.1
							236	24189.7
							237	24069.4
							238	23170.6
							239	24128.1
							240	23333
							241	23550.8
							242	23369.5
							243	23302.9
							244	23853.9
							245	24330.9
							246	24171.1
							247	22865.6
							248	23388.6
							249	24176.9
							250	23653.4
							251	23086.4
							252	23792.7
							253	23843.9
							254	23075.7
							255	24111.2
							256	22973.7
							257	22637.6
							258	23532.5
							259	23203.6
							260	23043.9
							261	22815.9
							262	24743.7
							263	23879.1
							264	24099
							265	23824.1
							266	22862.6
							267	24870.9
							268	23823.8
							269	23667.1
							270	22774
							271	23236.3
							272	22808.2
							273	23260.4
							274	23098
							275	23560.3
							276	22954.5
							277	22660.3
							278	22676.5
							279	23096.6
							280	22894.6
							281	22653
							282	22189.3
							283	22970.3
							284	21892.6
							285	22705
							286	22612
							287	22227.3
							288	22035.3
							289	21662.4
							290	21856
							291	22225.7
							292	22181.9
							293	21976.9
							294	21593.4
							295	22210.8
							296	21788.5
							297	21968.4
							298	21153.4
							299	21347.9
							300	21199.8
							301	22380.3
							302	21490.6
							303	21131
							304	22328
							305	21913.2
							306	21423.5
							307	21330.5
							308	21498.4
							309	21246.9
							310	21553.5
							311	21150.1
							312	20520.1
							313	21530.9
							314	20767.9
							315	20667.5
							316	21406.4
							317	21245.1
							318	20251.4
							319	22173.1
							320	21629.5
							321	21044.1
							322	21158.2
							323	21050.6
							324	20947
							325	21180.8
							326	20952
							327	20264
							328	21394.3
							329	21228.3
							330	20127.2
							331	21452.9
							332	21155.6
							333	19758.2
							334	21223.2
							335	21076.5
							336	20849.7
							337	20573.5
							338	20818.6
							339	21050.3
							340	21237.1
							341	20419.6
							342	20338
							343	20748.6
							344	21424
							345	20685.8
							346	20578.9
							347	19743.9
							348	19730.1
							349	20384.6
							350	20961.5
							351	20648
							352	21154.7
							353	20498.7
							354	19409.9
							355	20197.9
							356	19770.4
							357	19837.5
							358	19481.6
							359	19347
							360	20014.2
							361	19706
							362	18758.8
							363	20584
							364	19636.3
							365	19415.9
							366	20307.6
							367	20055.3
							368	20009.3
							369	19818.6
							370	20162.8
							371	19811.2
							372	19970.6
							373	20025.4
							374	19874.2
							375	19140.6
							376	19369.1
							377	19498.9
							378	19251.4
							379	19599.5
							380	19663.5
							381	18822.9
							382	19656.2
							383	18840
							384	19366.4
							385	18727.8
							386	20011.3
							387	19456.9
							388	19447
							389	19126.3
							390	18923.3
							391	20420.2
							392	19699.5
							393	18576.2
							394	18300.7
							395	19354.4
							396	19235
							397	19253.2
							398	20334
							399	19631.4
							400	19419.5
							401	19358.3
							402	19323.6
							403	19441
							404	19183
							405	18895.7
							406	18580.7
							407	19690.1
							408	18763
							409	18825.2
							410	20939.8
							411	19611.4
							412	19676
							413	19405.7
							414	18781.3
							415	19792.7
							416	18559
							417	18713
							418	18880.7
							419	19305.7
							420	19602.2
							421	19100.4
							422	19011.5
							423	18132.7
							424	19058.5
							425	18380.5
							426	18082
							427	18398.3
							428	18555
							429	18672.5
							430	18531.1
							431	18749.3
							432	18891.3
							433	18564
							434	18232.3
							435	19384.6
							436	17377.1
							437	20558.1
							438	19340.2
							439	19259.4
							440	18896.3
							441	19134.1
							442	18813.6
							443	19695.5
							444	18669
							445	18773.3
							446	19512.1
							447	18585.4
							448	18526.4
							449	18221.6
							450	18406.8
							451	18383.1
							452	18781.6
							453	17646.9
							454	18391
							455	17978.8
							456	17387.2
							457	18287.3
							458	17465.8
							459	17827.5
							460	17669.3
							461	17699.7
							462	17646.9
							463	17721.7
							464	17288
							465	18294.6
							466	18401.9
							467	16916.5
							468	20160.7
							469	18989.3
							470	19331
							471	19218.1
							472	18085.8
							473	18260
							474	18081.9
							475	17705.6
							476	17561.6
							477	18528.7
							478	17672.4
							479	16899.5
							480	18321.9
							481	17642.6
							482	17686.3
							483	17286.9
							484	17386.7
							485	17923.9
							486	17938.9
							487	17731.1
							488	17994.6
							489	17800.1
							490	17622.6
							491	17164.7
							492	17924.7
							493	17741
							494	17871.9
							495	16989.3
							496	17087.7
							497	17930.6
							498	17124.9
							499	17070.1
							500	17557.4
							501	16749.8
							502	17003
							503	16534
							504	16834.5
							505	17383.3
							506	17087.4
							507	16682.7
							508	16739.6
							509	17073.7
							510	16423.2
							511	16369.9
							512	16542.4
							513	16373
							514	16222
							515	17368.1
							516	16676.5
							517	16843.4
							518	16393.7
							519	17115.9
							520	16879.8
							521	16413
							522	16532.9
							523	16559.6
							524	16077
							525	17909.7
							526	17231.3
							527	17397.4
							528	17123.8
							529	16991.4
							530	17149.3
							531	16904.3
							532	16656.9
							533	16771.5
							534	16699.4
							535	16183.4
							536	17198.5
							537	16790.4
							538	17144.9
							539	16832
							540	17176.6
							541	16876.6
							542	17053.8
							543	16940.7
							544	16774.7
							545	20627.1
							546	17387.5
							547	18146.2
							548	17161.7
							549	18731.7
							550	17261.3
							551	17232.7
							552	17217.3
							553	17302.9
							554	17838.9
							555	17211.7
							556	18133.7
							557	16759
							558	17928.2
							559	16600.1
							560	17173.7
							561	16689.4
							562	16788.6
							563	16716
							564	16312.3
							565	17073.9
							566	17316.7
							567	16198.4
							568	16220.2
							569	16137.4
							570	16297.1
							571	16454
							572	16542.5
							573	15808.9
							574	15901.6
							575	16179.1
							576	15917.9
							577	16176.7
							578	15879.9
							579	15731.4
							580	16161.2
							581	16172.3
							582	15849.5
							583	16072.7
							584	15794.9
							585	16101.2
							586	15855.5
							587	15890.6
							588	16329.6
							589	15774
							590	15933
							591	16437.3
							592	15568.1
							593	16700.2
							594	14973.5
							595	19264.1
							596	16272.7
							597	16934.9
							598	15836.4
							599	15392.2
							600	15449.1
							601	16244.9
							602	16008.5
							603	15861
							604	15859.5
							605	15919
							606	15644.4
							607	16087.4
							608	15268.4
							609	16470.4
							610	16903.3
							611	15415.5
							612	15951.1
							613	16303.9
							614	15517.5
							615	15638.5
							616	16027.5
							617	16451.2
							618	16349.5
							619	15524.7
							620	16045.1
							621	16203.8
							622	16419.1
							623	15763.8
							624	16219.8
							625	15705.3
							626	15883.8
							627	15772.4
							628	15320.1
							629	14905.1
							630	15557.3
							631	15344.4
							632	15466.1
							633	15391.6
							634	15723.7
							635	16072.6
							636	15901
							637	16105.7
							638	15391.1
							639	15568.7
							640	14985.3
							641	14398.5
							642	15356
							643	14982.4
							644	14801.6
							645	15595.5
							646	15221
							647	15437.2
							648	15788.2
							649	14986.7
							650	15425.7
							651	15233.7
							652	14963.2
							653	14525.1
							654	14915.4
							655	15021.3
							656	15470
							657	21369.1
							658	15602.4
							659	16232.5
							660	15308
							661	16117.3
							662	15336.4
							663	15628.1
							664	15727.5
							665	16455.4
							666	15959
							667	15368.2
							668	15203.6
							669	14632.4
							670	14815.8
							671	15746.6
							672	16361.5
							673	14409.8
							674	15219.6
							675	15124.6
							676	14553.4
							677	15774.7
							678	15071.7
							679	15805.5
							680	16132.4
							681	14541.8
							682	16745.5
							683	14894
							684	15491.2
							685	14747.4
							686	16666.4
							687	14769.5
							688	17024.5
							689	15680.3
							690	15509.7
							691	15672
							692	15234.4
							693	15646.3
							694	15484.1
							695	15585.6
							696	14973
							697	13978
							698	14893
							699	15515.7
							700	14402.8
							701	16063.3
							702	15173.1
							703	14448.3
							704	14709.9
							705	14717.7
							706	15598.9
							707	14841.2
							708	13621.3
							709	14658.9
							710	15114.8
							711	14715.5
							712	14855
							713	14757.1
							714	14358.8
							715	14575.5
							716	14272.7
							717	15191.8
							718	14777.3
							719	14920.1
							720	14134.5
							721	15292.1
							722	14279
							723	15187
							724	14986.3
							725	14653.2
							726	14136.1
							727	14552.5
							728	14981
							729	13986.9
							730	14983.3
							731	14449.5
							732	14646.5
							733	14151.6
							734	15971.5
							735	15180.7
							736	14876.8
							737	16552.5
							738	15332.7
							739	15238.6
							740	14932.8
							741	14154.9
							742	15041.6
							743	14489.6
							744	15230.3
							745	14611.4
							746	14166
							747	14338.1
							748	14878.3
							749	14173.2
							750	14470.5
							751	13758.2
							752	13599.7
							753	14375.6
							754	14401
							755	14339.6
							756	13964.4
							757	15025.4
							758	13875.3
							759	14392.2
							760	13723.1
							761	13551.9
							762	13941.6
							763	13662.9
							764	13380.5
							765	13750
							766	13674.3
							767	14147.2
							768	13921.7
							769	13746.1
							770	13482.3
							771	14085.6
							772	13280.2
							773	13453.7
							774	14232.5
							775	13903.5
							776	13827.3
							777	13251.9
							778	12312
							779	12819.6
							780	13255.2
							781	15221.3
							782	16042.3
							783	13636.5
							784	14981.6
							785	14521.4
							786	13717.8
							787	14698.3
							788	14579.1
							789	14293.4
							790	13066.7
							791	14705.7
							792	14475.3
							793	14631.3
							794	14594.1
							795	14566.9
							796	14891.6
							797	14693.1
							798	14904.4
							799	14280.4
							800	14343.5
							801	14302.7
							802	13947.6
							803	16521.9
							804	14317.2
							805	17247.6
							806	16548.9
							807	15161.7
							808	15272.8
							809	16248
							810	15120
							811	15687
							812	15305.8
							813	15022.4
							814	15009.2
							815	15023.3
							816	14476
							817	15400.8
							818	14588.2
							819	14380.1
							820	14238.4
							821	13903
							822	13544.2
							823	14449.3
							824	13437.9
							825	13094.3
							826	14297.1
							827	14351.4
							828	14153
							829	13511
							830	13142.5
							831	13599.8
							832	14213.2
							833	13156.1
							834	13232.5
							835	14230.2
							836	13505.8
							837	13835.5
							838	13326.8
							839	13195.4
							840	12353.4
							841	13807.2
							842	12863.9
							843	13270.9
							844	13844
							845	13555.7
							846	13344.3
							847	13228.2
							848	13722.2
							849	13351.6
							850	12863.7
							851	13342.4
							852	13661.6
							853	12835.6
							854	13400.2
							855	14364
							856	13552.8
							857	13693.5
							858	14437.6
							859	15318.9
							860	14145.1
							861	14491.7
							862	13495.9
							863	15511.4
							864	14337.1
							865	14958
							866	15059.3
							867	14392.4
							868	13790.3
							869	14098
							870	14287.2
							871	13498.2
							872	14200.5
							873	13620.5
							874	14099
							875	14140.7
							876	13938.1
							877	13762
							878	13407.8
							879	13646.3
							880	13781.8
							881	14282.4
							882	13163.9
							883	13917.5
							884	12779
							885	15551.9
							886	13737.6
							887	14100.6
							888	15072.3
							889	13278.4
							890	13986.5
							891	14057.6
							892	12833.7
							893	12958.3
							894	13594
							895	13213
							896	13705.3
							897	13356.4
							898	13414.5
							899	12684.8
							900	13595.2
							901	12245.9
							902	12193
							903	12977.5
							904	12499.1
							905	12342.9
							906	12350.9
							907	12961.8
							908	12805.6
							909	13135.2
							910	13021.2
							911	17034
							912	13100.6
							913	12273.5
							914	13107.2
							915	12696
							916	13051.7
							917	12037.6
							918	12945.1
							919	13051.9
							920	13124.4
							921	13066.8
							922	13212.3
							923	12356.1
							924	14158
							925	13544.8
							926	12977.4
							927	13466.2
							928	12816
							929	12847.7
							930	13195.2
							931	12827.9
							932	12039.5
							933	12703.2
							934	13444.5
							935	13435.9
							936	13103.9
							937	12230.6
							938	13289.6
							939	11278.7
							940	12656.5
							941	13302.6
							942	12589.3
							943	11897.1
							944	13474.7
							945	12664.8
							946	12601.3
							947	11935.5
							948	12502.1
							949	12152.2
							950	12390.1
							951	12203.5
							952	12852.7
							953	13136.8
							954	12530.1
							955	12139.5
							956	12025.7
							957	12831.7
							958	12928.2
							959	11869.2
							960	13079
							961	12605.7
							962	12866.2
							963	12291
							964	12991.3
							965	13168.8
							966	12601.9
							967	13157.7
							968	12969.2
							969	11775.4
							970	13598.6
							971	12993.4
							972	12430.9
							973	13189.7
							974	12699.5
							975	13633.3
							976	13035
							977	12881.8
							978	11914.9
							979	12742.8
							980	12987.9
							981	12742.3
							982	12864.2
							983	12701.6
							984	12648.4
							985	12439.8
							986	12772.7
							987	12731.5
							988	12643.8
							989	11412.1
							990	12606.6
							991	12636.9
							992	12272.8
							993	12734.3
							994	12691.5
							995	12465.4
							996	11399.2
							997	13031.6
							998	12549.2
							999	11767
							1000	12222.8
							1001	11988.7
							1002	11682
							1003	12291.6
							1004	11704.2
							1005	12402.1
							1006	11960.1
							1007	11080.8
							1008	12462.6
							1009	11055.9
							1010	12008.2
							1011	11867.1
							1012	11491.6
							1013	11828.1
							1014	11312.1
							1015	12893.4
							1016	12394.8
							1017	12424.3
							1018	11552.4
							1019	12316.1
							1020	12206.8
							1021	11464
							1022	12380.8
							1023	12363.4
							1024	11929.8
							1025	12393.4
							1026	13104.1
							1027	12256
							1028	13508.2
							1029	12124.4
							1030	12223.1
							1031	11005.1
							1032	12644.1
							1033	11859.9
							1034	12698.9
							1035	12455.7
							1036	12627
							1037	11754.4
							1038	11353.7
							1039	12005.1
							1040	12125.3
							1041	12528.3
							1042	12451.2
							1043	12404.1
							1044	13581
							1045	12585.6
							1046	12454.2
							1047	12568.6
							1048	12876.6
							1049	12872.1
							1050	12780.4
							1051	12449
							1052	14497.8
							1053	13257.1
							1054	14008.7
							1055	16098.4
							1056	13802.7
							1057	14706
							1058	14590.1
							1059	15100
							1060	14114.7
							1061	15822.1
							1062	15970.6
							1063	14915.1
							1064	15060.2
							1065	16749.2
							1066	13771.1
							1067	14405.1
							1068	14380.4
							1069	13692.5
							1070	13942.4
							1071	14707.3
							1072	13630.4
							1073	13350.5
							1074	13434.4
							1075	13560.2
							1076	12868.6
							1077	12540.3
							1078	12301.6
							1079	11968.5
							1080	12995.7
							1081	11605.2
							1082	12521.5
							1083	12441
							1084	11928.8
							1085	11222
							1086	11682.4
							1087	12611.1
							1088	12178.2
							1089	12282.6
							1090	12253.3
							1091	11131
							1092	12111.2
							1093	12240.5
							1094	12539.9
							1095	12258.5
							1096	12566.8
							1097	12132.6
							1098	12266.4
							1099	12278.9
							1100	11848.7
							1101	10669.7
							1102	12252.2
							1103	12261.8
							1104	11810.9
							1105	12112.7
							1106	11767.6
							1107	11383.6
							1108	11999.2
							1109	10136.8
							1110	12280.5
							1111	11575.9
							1112	11948.6
							1113	11830.7
							1114	11511
							1115	11842.2
							1116	12210.5
							1117	10504.1
							1118	10878.3
							1119	12109.7
							1120	12145.2
							1121	11460.3
							1122	11362.3
							1123	11985.1
							1124	11235.3
							1125	11307.3
							1126	10493.9
							1127	11844.3
							1128	11565.4
							1129	11114.1
							1130	10286.9
							1131	10257
							1132	11303.3
							1133	10711.9
							1134	11634.8
							1135	11824.6
							1136	11424
							1137	11627
							1138	11455.2
							1139	11317.3
							1140	11709.6
							1141	11090
							1142	12541.5
							1143	12243.5
							1144	13335.6
							1145	12095.6
							1146	12755
							1147	12146.1
							1148	11908.4
							1149	11280.5
							1150	12900.5
							1151	12466.4
							1152	12748.9
							1153	11877.7
							1154	12176.8
							1155	12341.7
							1156	11986.5
							1157	12545.2
							1158	11710.5
							1159	11506.8
							1160	11153.4
							1161	14061.8
							1162	11118.5
							1163	12615.3
							1164	11738.4
							1165	12456.1
							1166	11594.2
							1167	11368.3
							1168	12025.2
							1169	11849.7
							1170	12111.8
							1171	11492.3
							1172	11576
							1173	12167.7
							1174	12571.9
							1175	11442.9
							1176	12350.7
							1177	12699.4
							1178	11045.2
							1179	12061.7
							1180	11670.7
							1181	11841.1
							1182	11545.3
							1183	11209.2
							1184	11126.6
							1185	13572.2
							1186	12622.6
							1187	13131.1
							1188	11971.7
							1189	11736.4
							1190	11268.7
							1191	11629.5
							1192	11499.8
							1193	12244.7
							1194	11783.2
							1195	11157.9
							1196	11945.9
							1197	11604.4
							1198	10906.1
							1199	10947.4
							1200	11765.5
							1201	14537.9
							1202	11551.6
							1203	11902.4
							1204	10937.8
							1205	10864.9
							1206	11219.5
							1207	11474.7
							1208	12229.5
							1209	11169
							1210	11577.7
							1211	11023.6
							1212	13812.1
							1213	11696.5
							1214	12553.5
							1215	12051.1
							1216	12192.5
							1217	11798.8
							1218	11260.7
							1219	11932
							1220	12685.3
							1221	10967.1
							1222	12474.1
							1223	12029.3
							1224	12428.9
							1225	12039.8
							1226	12076.3
							1227	11509.7
							1228	10846.4
							1229	11107.4
							1230	11424.5
							1231	11746.6
							1232	11812
							1233	11767.3
							1234	12003.3
							1235	10755
							1236	10810.2
							1237	11361.8
							1238	10665.1
							1239	11546.9
							1240	11393.9
							1241	11346.3
							1242	10850.2
							1243	11542.5
							1244	10409.8
							1245	10258.4
							1246	10195
							1247	10849.7
							1248	9853.9
							1249	9631.82
							1250	10461.6
							1251	10300.8
							1252	11081.3
							1253	12303.2
							1254	13332.5
							1255	11357.5
							1256	12484.5
							1257	11589
							1258	12195.9
							1259	11517.2
							1260	11872.3
							1261	11972.4
							1262	11167.8
							1263	12164.4
							1264	12738.3
							1265	13208.1
							1266	11896.7
							1267	11310.5
							1268	13217
							1269	15886.1
							1270	13974.2
							1271	12909.6
							1272	13310.6
							1273	13412.4
							1274	13616.8
							1275	13084.4
							1276	12561
							1277	12885.5
							1278	12264.3
							1279	12716.3
							1280	11681.9
							1281	12049.4
							1282	12115.1
							1283	11766.6
							1284	12386.5
							1285	12169.1
							1286	11952.4
							1287	11333.9
							1288	11779.1
							1289	11208.9
							1290	10409.5
							1291	12397.4
							1292	11682.3
							1293	10938.3
							1294	11493.4
							1295	11324.2
							1296	10857.9
							1297	10265.9
							1298	11727.2
							1299	10467.4
							1300	11754.6
							1301	11420
							1302	11075.7
							1303	10721.1
							1304	11167.4
							1305	11124.3
							1306	11487.3
							1307	10592
							1308	11054.2
							1309	10643
							1310	10440.2
							1311	10790.5
							1312	10790.7
							1313	10877.3
							1314	10526.2
							1315	11504.2
							1316	11187.2
							1317	11211.1
							1318	11426.1
							1319	11959.4
							1320	10726.6
							1321	11372
							1322	10844.5
							1323	10926.9
							1324	10703.6
							1325	11339.7
							1326	10246.6
							1327	12238.4
							1328	12431.3
							1329	11123
							1330	10825.8
							1331	11389
							1332	10804.5
							1333	12068.1
							1334	10763.4
							1335	10555.4
							1336	11179.6
							1337	10809.8
							1338	11181.4
							1339	10521.7
							1340	10195.8
							1341	11316.6
							1342	10018.3
							1343	10338.3
							1344	9275.41
							1345	11097.7
							1346	11184.2
							1347	11259.8
							1348	9422.71
							1349	10748.5
							1350	11103.2
							1351	9447.16
							1352	10605.7
							1353	11379.7
							1354	11168.6
							1355	10493.5
							1356	9274.94
							1357	10126.8
							1358	9591.77
							1359	11224.6
							1360	10816.4
							1361	10208.1
							1362	10522.8
							1363	12023
							1364	11102.9
							1365	11200
							1366	11567
							1367	11350.3
							1368	13418.3
							1369	12775.1
							1370	11569.9
							1371	11506.9
							1372	11516.5
							1373	11804.2
							1374	11655.6
							1375	11786.4
							1376	10365.1
							1377	9558.18
							1378	11508.6
							1379	10441.5
							1380	11162.5
							1381	11071.6
							1382	9301.57
							1383	11531
							1384	11110.7
							1385	10649.7
							1386	11682.8
							1387	10776.6
							1388	11213.4
							1389	10903.2
							1390	9510.14
							1391	11390
							1392	10215.6
							1393	9802.5
							1394	9737.52
							1395	10550.8
							1396	10351.7
							1397	11086.7
							1398	11143.2
							1399	10147.6
							1400	9141.29
							1401	11487.4
							1402	9995.38
							1403	10191.7
							1404	9540.13
							1405	9832.87
							1406	9735.1
							1407	8848.3
							1408	9992.99
							1409	11117.3
							1410	10565.3
							1411	10234.6
							1412	10651.7
							1413	11365.6
							1414	10853.6
							1415	10988.1
							1416	11578.4
							1417	10313.1
							1418	11396
							1419	10373.1
							1420	10748.9
							1421	10632.6
							1422	10413.7
							1423	10384.2
							1424	10836.4
							1425	10175.1
							1426	10402.3
							1427	8293.48
							1428	9936.88
							1429	9447.87
							1430	11550.7
							1431	11603.7
							1432	10926.5
							1433	12959.8
							1434	11398.9
							1435	11079.8
							1436	11573
							1437	10331.7
							1438	11523.8
							1439	10504.9
							1440	10041.7
							1441	13032.3
							1442	10884.8
							1443	9518.47
							1444	10590.7
							1445	10619.7
							1446	9820.82
							1447	10560.8
							1448	9392.77
							1449	10079.3
							1450	9051.38
							1451	11219.1
							1452	10241
							1453	10763.1
							1454	10869.6
							1455	10000.6
							1456	10273.4
							1457	10244.8
							1458	9973.14
							1459	11023.3
							1460	10070.9
							1461	8602.57
							1462	9980.27
							1463	10992.2
							1464	10003.2
							1465	9740.6
							1466	9322.21
							1467	9418.78
							1468	10523.7
							1469	9449.25
							1470	9775.24
							1471	10895.4
							1472	11495
							1473	10304.6
							1474	8640.92
							1475	11313.5
							1476	10421.3
							1477	10910.6
							1478	10794.1
							1479	10007.7
							1480	10223.1
							1481	9871.81
							1482	10097.8
							1483	10807.5
							1484	10309.5
							1485	11015.8
							1486	9980.85
							1487	11832.1
							1488	11140
							1489	10634.9
							1490	9717.15
							1491	8827.91
							1492	9658.14
							1493	10353.3
							1494	9870.62
							1495	11181.6
							1496	10235.3
							1497	10961.2
							1498	10558.3
							1499	10680.7
							1500	9602.73
							1501	9527.7
							1502	9750.52
							1503	10161
							1504	9414.87
							1505	9315.06
							1506	9696.69
							1507	10488.7
							1508	9880.31
							1509	9241.5
							1510	9781.9
							1511	10300.5
							1512	9717.03
							1513	9358.59
							1514	9628.47
							1515	9258.62
							1516	10254.4
							1517	10189.2
							1518	9190.61
							1519	8256.85
							1520	9174.37
							1521	10224.5
							1522	10722.8
							1523	9730.11
							1524	9869.38
							1525	8769.7
							1526	10607.7
							1527	10147.2
							1528	9108.96
							1529	10665.2
							1530	10294.5
							1531	9648.43
							1532	9365.65
							1533	9085.64
							1534	10550.9
							1535	10162.8
							1536	9762.9
							1537	11064.3
							1538	10956.9
							1539	9710.63
							1540	11514.7
							1541	9915.28
							1542	10096.8
							1543	10708.8
							1544	10121.5
							1545	10076.5
							1546	9497.57
							1547	9739.18
							1548	10223.3
							1549	9070.4
							1550	9699.04
							1551	10038.2
							1552	8680.35
							1553	9482.57
							1554	9321.11
							1555	9529.77
							1556	10337.9
							1557	9261.08
							1558	9671.36
							1559	9611.76
							1560	8987.73
							1561	8998.7
							1562	10112.8
							1563	9680.25
							1564	8384.46
							1565	9112.52
							1566	9769.81
							1567	9994.59
							1568	9537.96
							1569	10324.5
							1570	10033.3
							1571	9246
							1572	9849.75
							1573	8594.14
							1574	8473.38
							1575	9033.96
							1576	10209
							1577	9256.08
							1578	9419.91
							1579	10284.3
							1580	9900.79
							1581	8310.9
							1582	10965.7
							1583	9970.14
							1584	10926.7
							1585	11965.2
							1586	11463.6
							1587	11062.8
							1588	11262.4
							1589	11031.8
							1590	11045.6
							1591	11326.6
							1592	11248.8
							1593	11139.4
							1594	11876.4
							1595	11338.6
							1596	10477.7
							1597	11882.9
							1598	10807
							1599	11731.4
							1600	10284.9
							1601	11423.9
							1602	10594.8
							1603	9067.17
							1604	11631.6
							1605	11092.9
							1606	10633.1
							1607	11365.6
							1608	11170.8
							1609	8605.64
							1610	11811.3
							1611	10976.8
							1612	10921.8
							1613	9391.71
							1614	9515.01
							1615	9613.8
							1616	11152.6
							1617	11631.9
							1618	10376.7
							1619	9795.1
							1620	9664.06
							1621	11082
							1622	10703.3
							1623	9892.45
							1624	10702.5
							1625	11502
							1626	10045.4
							1627	9420.5
							1628	11347.6
							1629	10490.1
							1630	9572.31
							1631	8773.63
							1632	8973.24
							1633	11044.8
							1634	10221.7
							1635	9812.52
							1636	9268.07
							1637	9043.1
							1638	10461
							1639	10087.4
							1640	8179.44
							1641	11287.7
							1642	10331.9
							1643	10424
							1644	10880.6
							1645	9390.28
							1646	9463.16
							1647	9360.93
							1648	9958.62
							1649	8998.41
							1650	9421.21
							1651	10567.1
							1652	9492.44
							1653	8847.91
							1654	10818.3
							1655	9986.83
							1656	10656.2
							1657	10440.7
							1658	10839.3
							1659	9636.37
							1660	10365.8
							1661	8806.87
							1662	8859.3
							1663	10561.6
							1664	9434.26
							1665	9960.22
							1666	10369.2
							1667	9416.53
							1668	10684.9
							1669	9218.42
							1670	9092.35
							1671	9334.32
							1672	10709.6
							1673	10166.3
							1674	9460.88
							1675	10195
							1676	10340
							1677	10133.4
							1678	9016.7
							1679	10282.9
							1680	9997.51
							1681	10331.5
							1682	9270.48
							1683	7782.97
							1684	9571.46
							1685	8289.41
							1686	9408.22
							1687	10274.5
							1688	9397.69
							1689	8875.09
							1690	10221.3
							1691	10290
							1692	10753
							1693	9490.12
							1694	9772.81
							1695	8985.72
							1696	11940.1
							1697	11272.2
							1698	9591.35
							1699	9423.76
							1700	9290.69
							1701	11708.2
							1702	11062.8
							1703	10385.6
							1704	9255.28
							1705	10660.5
							1706	8917.39
							1707	8913.26
							1708	9322.06
							1709	10271
							1710	8104.69
							1711	9385.55
							1712	9199.13
							1713	9509.83
							1714	8563.22
							1715	10792.8
							1716	9218.4
							1717	10377.4
							1718	8516.84
							1719	10585.2
							1720	10760.8
							1721	8693.17
							1722	10904.2
							1723	9806.68
							1724	9185.68
							1725	10604.3
							1726	9752.83
							1727	8755.7
							1728	9162.69
							1729	8223.96
							1730	8231.74
							1731	9265.95
							1732	8344.93
							1733	8892.92
							1734	9225.94
							1735	9978.09
							1736	7865.36
							1737	8963.73
							1738	10029.5
							1739	8968.11
							1740	8964.7
							1741	7602.75
							1742	9059.5
							1743	8555.55
							1744	9185.44
							1745	9393.31
							1746	8659.07
							1747	7710.58
							1748	9918.46
							1749	7701.61
							1750	9264.14
							1751	9124.03
							1752	9820.41
							1753	7267.08
							1754	10086.1
							1755	8372.83
							1756	9772.44
							1757	8722.95
							1758	9154.86
							1759	9589.1
							1760	9105.97
							1761	9167.48
							1762	8383.07
							1763	8957.03
							1764	9584.77
							1765	10081.2
							1766	10234.3
							1767	10785.1
							1768	8850.73
							1769	8316.79
							1770	10008.7
							1771	9790.93
							1772	10140.5
							1773	9664.88
							1774	10824.9
							1775	9588.27
							1776	8836.86
							1777	9107.2
							1778	8601.41
							1779	9836.65
							1780	9839.62
							1781	9725.91
							1782	9639.14
							1783	9152.24
							1784	10289
							1785	9117.45
							1786	8928.18
							1787	9659.06
							1788	8987.4
							1789	9048.07
							1790	8506.19
							1791	8848.69
							1792	8920.1
							1793	7764.48
							1794	8802.78
							1795	8966.47
							1796	9069.4
							1797	9851.5
							1798	9482.64
							1799	8171.48
							1800	8519.17
							1801	7980.3
							1802	7745.67
							1803	8789.03
							1804	9097.81
							1805	7368.69
							1806	7672.61
							1807	9066.34
							1808	8581.02
							1809	8400.82
							1810	9575.32
							1811	9304.53
							1812	8736.61
							1813	8419.29
							1814	8775.55
							1815	8671.63
							1816	9601.41
							1817	8008.56
							1818	7355.49
							1819	10718.9
							1820	10834.7
							1821	10732
							1822	9901.86
							1823	10164
							1824	7967.43
							1825	9015.06
							1826	9549.25
							1827	8749.67
							1828	10369.5
							1829	8908.63
							1830	10708.5
							1831	10984.6
							1832	9699.73
							1833	10419
							1834	10428.4
							1835	9784.63
							1836	10228.4
							1837	10122
							1838	7827.4
							1839	10449.6
							1840	8331.16
							1841	8959.64
							1842	9237.85
							1843	7831.49
							1844	7917.31
							1845	7712.43
							1846	9209.04
							1847	9381.52
							1848	8913.82
							1849	9493.42
							1850	7380.47
							1851	8590.4
							1852	8717.12
							1853	7606.01
							1854	8863.05
							1855	8625.48
							1856	10212
							1857	9126.39
							1858	9010.9
							1859	9429.45
							1860	9260.74
							1861	8455
							1862	8439.13
							1863	9374.31
							1864	8863.56
							1865	8658.11
							1866	8211.21
							1867	7379.88
							1868	8399.46
							1869	7337.36
							1870	8658.93
							1871	7476.67
							1872	8233.81
							1873	9223.02
							1874	7059.62
							1875	9472.48
							1876	9915.43
							1877	10370.3
							1878	9373.11
							1879	10003.9
							1880	8273.4
							1881	8915.03
							1882	10109.3
							1883	9978.15
							1884	8432.63
							1885	10185.8
							1886	8867.76
							1887	9716.61
							1888	9300.35
							1889	8327.27
							1890	9961.01
							1891	8429.24
							1892	9735.86
							1893	10008.2
							1894	10577.4
							1895	9215.48
							1896	8354.76
							1897	8368.28
							1898	8628.94
							1899	7525.13
							1900	9325.65
							1901	9129.35
							1902	10347.6
							1903	8929.61
							1904	8860.36
							1905	8105.13
							1906	8069.83
							1907	8263.55
							1908	8676.83
							1909	10193.5
							1910	8854.19
							1911	9299.28
							1912	8527.95
							1913	8191.25
							1914	8364.18
							1915	8378.8
							1916	7759.42
							1917	8764.9
							1918	9392.36
							1919	9311.46
							1920	8373.4
							1921	9312.85
							1922	8231.66
							1923	8218.55
							1924	9021.92
							1925	9881.41
							1926	7981.02
							1927	7439.52
							1928	10642.6
							1929	9677.04
							1930	9563.45
							1931	10343.2
							1932	9810.81
							1933	10481.3
							1934	10062.6
							1935	9554.97
							1936	9654.77
							1937	9809.99
							1938	9486.81
							1939	7463.06
							1940	8911.97
							1941	8364.57
							1942	9531.95
							1943	7660.99
							1944	10853.3
							1945	10309
							1946	8678.54
							1947	10297.9
							1948	9465.7
							1949	9015.24
							1950	10225.1
							1951	9760.15
							1952	8254.15
							1953	9237.01
							1954	8175.11
							1955	9226.78
							1956	12213.6
							1957	10303.8
							1958	9638.05
							1959	9892
							1960	9019.29
							1961	9251.78
							1962	9502.27
							1963	9325.73
							1964	7935.52
							1965	9612.98
							1966	7312.11
							1967	9771.42
							1968	8090.04
							1969	9212.27
							1970	8721.08
							1971	8955.94
							1972	8457.08
							1973	7282.87
							1974	8181.48
							1975	10111.8
							1976	9674.19
							1977	9906.7
							1978	9583.77
							1979	8066.87
							1980	8048.55
							1981	9790.26
							1982	8454.92
							1983	7595.62
							1984	7473.21
							1985	8711.53
							1986	9444.92
							1987	9344.83
							1988	9094.13
							1989	7852.55
							1990	9369.05
							1991	7853.3
							1992	7178.39
							1993	8245.68
							1994	8674.74
							1995	9378.83
							1996	8278.02
							1997	9258.89
[truncated: 78,004 more rows]

## Sheet: Fig 4a
Figure 4a
		Masked character
	Step	H	B	C	N	O	F	P	S	Cl	Br	I	c	n	o	s	1	2	3	4	5	6	7	=	#	/	\	+	-	@	@@	(	)	[	]	</s>
	0	0	0	0	0	0	0	0	0	0	0	0	0	0	0	0	0	0	0	0	0	0	0	0	0	0	0	0	0	0	0	0	0	0	0	0
	2000	0	0	0	0	0	0	0	0	0	0	0	0	0	0	0	0	0	0	0	0	0	0	0	0	0	0	0	0	0	0	0	0	0	0	0
	4000	0.000220824	0.000220824	0.000331236	0.000220824	0.000220824	0.000220824	0.000220824	0.000220824	0.000220824	0.000220824	0.000220824	0.000220824	0.000220824	0.000220824	0.000220824	0.000220824	0.000220824	0.000220824	0.000220824	0.000220824	0.000220824	0.000220824	0.000220824	0.000220824	0.000220824	0.000220824	0.000220824	0.000220824	0.000220824	0.000220824	0.000220824	0.000220824	0.000220824	0.000220824	0.000220824
	6000	0.346472	0.346472	0.346583	0.346583	0.346804	0.346804	0.346472	0.346583	0.346804	0.346472	0.346472	0.347135	0.347024	0.346472	0.346472	0.346472	0.346472	0.346583	0.346472	0.346472	0.346472	0.346472	0.346472	0.346472	0.347024	0.347135	0.346472	0.346472	0.401899	0.512532	0.346472	0.346583	0.346472	0.346472	0.346472
	8000	0.508336	0.508336	0.508336	0.508447	0.508336	0.508336	0.508336	0.508336	0.508447	0.508447	0.508336	0.508778	0.508778	0.508336	0.508336	0.508447	0.508336	0.508336	0.508336	0.508336	0.508336	0.508447	0.508447	0.508336	0.509219	0.508888	0.508336	0.508336	0.628906	0.688859	0.508336	0.508447	0.508336	0.508336	0.508557
	10000	0.803357	0.803357	0.803577	0.803357	0.803467	0.803467	0.803357	0.803357	0.803357	0.803467	0.803357	0.803909	0.803577	0.803357	0.803357	0.803357	0.803357	0.803357	0.803467	0.803357	0.803357	0.803357	0.803357	0.803357	0.803577	0.805013	0.803357	0.803357	0.861212	0.852269	0.803467	0.803467	0.803357	0.803357	0.803467
	12000	0.862868	0.862868	0.862979	0.862979	0.862868	0.862868	0.862868	0.862868	0.863089	0.862868	0.862868	0.8632	0.862868	0.862868	0.862868	0.862868	0.862868	0.862868	0.862868	0.862868	0.862868	0.862868	0.862868	0.862868	0.864525	0.86331	0.862868	0.862868	0.908248	0.88727	0.862868	0.86596	0.862868	0.862868	0.862868
	14000	0.89279	0.89279	0.893121	0.89279	0.89279	0.892901	0.89279	0.89279	0.89279	0.892901	0.89279	0.89279	0.893232	0.89279	0.89279	0.89279	0.89279	0.89279	0.89279	0.892901	0.89279	0.89279	0.89279	0.89279	0.894005	0.893342	0.89279	0.89279	0.932097	0.907917	0.89279	0.89279	0.89279	0.89279	0.89279
	16000	0.912885	0.912885	0.913216	0.912885	0.912885	0.912885	0.912885	0.912885	0.912885	0.912885	0.912885	0.912885	0.912995	0.912885	0.912885	0.912885	0.912885	0.912885	0.912885	0.912885	0.912885	0.912885	0.912885	0.912885	0.913768	0.913658	0.912885	0.912885	0.938169	0.933201	0.912885	0.912885	0.912885	0.912885	0.912885
	18000	0.921828	0.921939	0.921828	0.921828	0.921828	0.921828	0.921828	0.921828	0.921828	0.921828	0.921828	0.921828	0.921939	0.921828	0.921828	0.921828	0.921828	0.921828	0.921828	0.921828	0.921828	0.921828	0.921828	0.921828	0.922049	0.922491	0.921828	0.921828	0.947444	0.938169	0.921828	0.922049	0.921828	0.921828	0.921939
	20000	0.932538	0.932538	0.932538	0.932538	0.932538	0.932538	0.932538	0.932538	0.932538	0.932538	0.932538	0.932538	0.932649	0.932538	0.932538	0.932649	0.932538	0.932538	0.932538	0.932538	0.932538	0.932538	0.932538	0.932538	0.932538	0.933974	0.932538	0.932538	0.947775	0.953627	0.932538	0.932538	0.932538	0.932538	0.932538
	22000	0.935519	0.93563	0.935519	0.935519	0.935519	0.935519	0.935519	0.935519	0.935519	0.935519	0.935519	0.935519	0.93563	0.935519	0.935519	0.935519	0.935519	0.935519	0.935519	0.935519	0.935519	0.935519	0.935519	0.935519	0.935851	0.936072	0.935519	0.935519	0.964889	0.941923	0.935519	0.93563	0.935519	0.935519	0.935519
	24000	0.942917	0.943027	0.942917	0.942917	0.942917	0.942917	0.942917	0.942917	0.942917	0.942917	0.942917	0.943138	0.942917	0.942917	0.942917	0.943027	0.942917	0.942917	0.942917	0.942917	0.942917	0.942917	0.942917	0.942917	0.943248	0.943248	0.942917	0.942917	0.97063	0.948438	0.942917	0.942917	0.942917	0.942917	0.942917
	26000	0.948548	0.948658	0.948548	0.948548	0.948548	0.948548	0.948548	0.948548	0.948548	0.948548	0.948548	0.948548	0.948658	0.948548	0.948548	0.948548	0.948548	0.948548	0.948548	0.948548	0.948548	0.948548	0.948548	0.948548	0.948548	0.9491	0.948548	0.948548	0.970851	0.956056	0.948548	0.948548	0.948548	0.948548	0.948548
	28000	0.948769	0.948879	0.948769	0.948769	0.948769	0.948769	0.948769	0.948769	0.948769	0.948769	0.948769	0.948769	0.948879	0.948769	0.948769	0.948769	0.948769	0.948769	0.948769	0.948769	0.948769	0.948769	0.948769	0.948769	0.948879	0.949211	0.948769	0.948769	0.962129	0.964227	0.948769	0.948769	0.948769	0.948769	0.948879
	30000	0.951088	0.951088	0.951198	0.951088	0.951088	0.951088	0.951088	0.951088	0.951088	0.951088	0.951088	0.951308	0.951088	0.951088	0.951088	0.951088	0.951088	0.951088	0.951088	0.951088	0.951088	0.951088	0.951088	0.951088	0.951419	0.951419	0.951088	0.951088	0.971514	0.960031	0.951088	0.951088	0.951088	0.951088	0.951088
	32000	0.956167	0.956277	0.956167	0.956167	0.956167	0.956167	0.956167	0.956167	0.956167	0.956167	0.956167	0.956167	0.956167	0.956167	0.956167	0.956167	0.956167	0.956167	0.956167	0.956167	0.956167	0.956167	0.956167	0.956167	0.956498	0.956387	0.956167	0.956167	0.975709	0.96246	0.956167	0.956167	0.956167	0.956167	0.956167
	34000	0.957602	0.957602	0.957602	0.957602	0.957602	0.957602	0.957602	0.957602	0.957602	0.957602	0.957602	0.957602	0.957602	0.957602	0.957602	0.957602	0.957602	0.957602	0.957602	0.957602	0.957602	0.957602	0.957602	0.957602	0.957712	0.957823	0.957602	0.957602	0.979243	0.960252	0.957602	0.957602	0.957602	0.957602	0.957602
	36000	0.965772	0.965883	0.965772	0.965772	0.965772	0.965772	0.965772	0.965772	0.965772	0.965772	0.965772	0.965772	0.965772	0.965772	0.965772	0.965772	0.965772	0.965772	0.965772	0.965772	0.965772	0.965772	0.965772	0.965772	0.965772	0.966435	0.965772	0.965772	0.976814	0.971955	0.965772	0.965772	0.965772	0.965772	0.965772
	38000	0.970189	0.970299	0.970299	0.970189	0.970189	0.970189	0.970189	0.970189	0.970189	0.970189	0.970189	0.970189	0.970299	0.970189	0.970189	0.970189	0.970189	0.970189	0.970189	0.970189	0.970189	0.970189	0.970189	0.970189	0.97041	0.97063	0.970189	0.970189	0.980015	0.975378	0.970189	0.970189	0.970189	0.970189	0.970189
	40000	0.976372	0.976482	0.976593	0.976372	0.976372	0.976372	0.976372	0.976372	0.976372	0.976372	0.976372	0.976372	0.976372	0.976372	0.976372	0.976372	0.976372	0.976372	0.976372	0.976372	0.976372	0.976372	0.976372	0.976372	0.976372	0.976814	0.976372	0.976372	0.983217	0.978249	0.976372	0.976372	0.976372	0.976372	0.976372
	42000	0.975268	0.975268	0.975268	0.975268	0.975268	0.975378	0.975268	0.975268	0.975268	0.975268	0.975268	0.975268	0.975268	0.975268	0.975268	0.975268	0.975268	0.975268	0.975268	0.975268	0.975268	0.975268	0.975268	0.975268	0.975378	0.97593	0.975268	0.975268	0.98123	0.978359	0.975268	0.975268	0.975268	0.975268	0.975268
	44000	0.977807	0.977918	0.977807	0.977807	0.977807	0.977807	0.977807	0.977807	0.977807	0.977807	0.977807	0.977918	0.978028	0.977807	0.977807	0.977807	0.977807	0.977807	0.977807	0.977807	0.977807	0.977807	0.977807	0.977807	0.977807	0.97847	0.977807	0.977807	0.982113	0.981892	0.977807	0.977807	0.977807	0.977807	0.977807
	46000	0.979243	0.979353	0.979353	0.979243	0.979243	0.979243	0.979243	0.979243	0.979243	0.979243	0.979243	0.979243	0.979243	0.979243	0.979243	0.979243	0.979243	0.979243	0.979243	0.979243	0.979243	0.979243	0.979243	0.979243	0.979243	0.979684	0.979243	0.979243	0.984432	0.982334	0.979243	0.979243	0.979243	0.979243	0.979243
	48000	0.980015	0.980126	0.980015	0.980015	0.980015	0.980015	0.980015	0.980015	0.980015	0.980015	0.980015	0.980015	0.980015	0.980015	0.980015	0.980015	0.980015	0.980015	0.980015	0.980015	0.980015	0.980015	0.980015	0.980015	0.980126	0.980457	0.980015	0.980015	0.984653	0.982886	0.980015	0.980015	0.980015	0.980015	0.980015
	50000	0.980788	0.980899	0.980788	0.980788	0.980788	0.980788	0.980788	0.980788	0.980788	0.980788	0.980788	0.980788	0.980788	0.980788	0.980788	0.980788	0.980788	0.980788	0.980788	0.980788	0.980788	0.980788	0.980788	0.980788	0.980899	0.98112	0.980788	0.980788	0.985757	0.982886	0.980788	0.980788	0.980788	0.980788	0.980788
	52000	0.981451	0.981561	0.981451	0.981561	0.981451	0.981451	0.981451	0.981451	0.981451	0.981451	0.981451	0.981451	0.981451	0.981451	0.981451	0.981451	0.981451	0.981451	0.981451	0.981451	0.981451	0.981451	0.981451	0.981451	0.981672	0.981892	0.981451	0.981451	0.985978	0.982886	0.981451	0.981451	0.981451	0.981451	0.981451
	54000	0.98123	0.98134	0.98123	0.98134	0.98123	0.98123	0.98123	0.98123	0.98123	0.98123	0.98123	0.98123	0.98123	0.98123	0.98123	0.98123	0.98123	0.98123	0.98123	0.98123	0.98123	0.98123	0.98123	0.98123	0.98123	0.981892	0.98123	0.98123	0.984211	0.984653	0.98123	0.98123	0.98123	0.98123	0.98123
	56000	0.983769	0.98388	0.983769	0.983769	0.983769	0.983769	0.983769	0.983769	0.983769	0.983769	0.983769	0.983769	0.983769	0.983769	0.983769	0.983769	0.983769	0.983769	0.983769	0.983769	0.983769	0.983769	0.983769	0.983769	0.983769	0.984101	0.983769	0.983769	0.986971	0.985757	0.983769	0.983769	0.983769	0.983769	0.983769
	58000	0.983438	0.983549	0.983438	0.983438	0.983438	0.983438	0.983438	0.983438	0.983438	0.983438	0.983549	0.983438	0.983438	0.983438	0.983438	0.983438	0.983438	0.983438	0.983438	0.983438	0.983438	0.983438	0.983438	0.983438	0.983438	0.983769	0.983438	0.983438	0.986751	0.984653	0.983438	0.983438	0.983438	0.983438	0.983438
	60000	0.983107	0.983217	0.983328	0.983107	0.983107	0.983107	0.983107	0.983107	0.983107	0.983107	0.983107	0.983107	0.983107	0.983107	0.983107	0.983107	0.983107	0.983107	0.983107	0.983107	0.983107	0.983107	0.983107	0.983107	0.983107	0.983328	0.983107	0.983107	0.986088	0.985646	0.983107	0.983107	0.983107	0.983107	0.983107
	62000	0.984874	0.984984	0.984874	0.984874	0.984874	0.984874	0.984874	0.984874	0.984874	0.984874	0.984874	0.984874	0.984874	0.984874	0.984874	0.984874	0.984874	0.984874	0.984874	0.984874	0.984874	0.984874	0.984874	0.984874	0.984874	0.985315	0.984874	0.984874	0.986971	0.986309	0.984874	0.984874	0.984874	0.984874	0.984984
	64000	0.984211	0.984322	0.984211	0.984211	0.984211	0.984211	0.984211	0.984211	0.984211	0.984211	0.984211	0.984211	0.984322	0.984211	0.984211	0.984211	0.984211	0.984211	0.984211	0.984211	0.984211	0.984211	0.984211	0.984211	0.984211	0.984653	0.984211	0.984211	0.986751	0.985978	0.984211	0.984211	0.984211	0.984211	0.984211
	66000	0.985315	0.985426	0.985315	0.985315	0.985315	0.985315	0.985315	0.985315	0.985315	0.985315	0.985315	0.985315	0.985315	0.985315	0.985315	0.985315	0.985315	0.985315	0.985315	0.985315	0.985315	0.985315	0.985315	0.985315	0.985315	0.985757	0.985315	0.985315	0.988407	0.986751	0.985315	0.985315	0.985315	0.985315	0.985315
	68000	0.985978	0.986088	0.985978	0.985978	0.985978	0.985978	0.985978	0.985978	0.985978	0.985978	0.985978	0.985978	0.986088	0.985978	0.985978	0.985978	0.985978	0.985978	0.985978	0.985978	0.985978	0.985978	0.985978	0.985978	0.985978	0.986199	0.985978	0.985978	0.988296	0.987855	0.985978	0.985978	0.985978	0.985978	0.985978
	70000	0.986419	0.98653	0.986419	0.986419	0.986419	0.986419	0.986419	0.986419	0.986419	0.986419	0.986419	0.986419	0.986419	0.986419	0.986419	0.986419	0.986419	0.986419	0.986419	0.986419	0.986419	0.986419	0.986419	0.986419	0.986419	0.98664	0.986419	0.986419	0.988407	0.988738	0.986419	0.986419	0.986419	0.986419	0.986419
	72000	0.987523	0.987634	0.987523	0.987523	0.987523	0.987523	0.987523	0.987523	0.987523	0.987634	0.987523	0.987523	0.987523	0.987523	0.987523	0.987523	0.987523	0.987523	0.987523	0.987523	0.987523	0.987523	0.987523	0.987523	0.987523	0.987855	0.987523	0.987523	0.9894	0.989069	0.987523	0.987523	0.987523	0.987523	0.987523
	74000	0.986971	0.987082	0.986971	0.986971	0.986971	0.986971	0.986971	0.986971	0.986971	0.986971	0.986971	0.986971	0.986971	0.986971	0.986971	0.986971	0.986971	0.986971	0.986971	0.986971	0.986971	0.986971	0.986971	0.986971	0.986971	0.987082	0.986971	0.986971	0.98918	0.988848	0.986971	0.986971	0.986971	0.986971	0.986971
	76000	0.987192	0.987303	0.987192	0.987192	0.987192	0.987192	0.987192	0.987192	0.987192	0.987192	0.987192	0.987192	0.987192	0.987192	0.987192	0.987192	0.987192	0.987192	0.987192	0.987192	0.987192	0.987192	0.987192	0.987192	0.987192	0.987303	0.987192	0.987192	0.988848	0.9894	0.987192	0.987192	0.987192	0.987192	0.987192
	78000	0.987523	0.987634	0.987523	0.987523	0.987523	0.987523	0.987523	0.987523	0.987523	0.987523	0.987523	0.987523	0.987523	0.987523	0.987523	0.987523	0.987523	0.987523	0.987523	0.987523	0.987523	0.987523	0.987523	0.987523	0.987523	0.987965	0.987523	0.987523	0.989732	0.988517	0.987523	0.987523	0.987523	0.987523	0.987523
	80000	0.988296	0.988407	0.988407	0.988296	0.988296	0.988296	0.988296	0.988296	0.988296	0.988296	0.988296	0.988296	0.988296	0.988296	0.988296	0.988296	0.988296	0.988296	0.988296	0.988296	0.988296	0.988296	0.988296	0.988296	0.988296	0.988517	0.988296	0.988296	0.990615	0.989953	0.988296	0.988296	0.988296	0.988296	0.988296

[truncated: 52 more sheets: Fig 4b, 5c, Fig 4c, Fig 4d, Fig 5b, Fig 5d, Fig 6a, Fig 6b, Fig 6c, Fig 6d, Fig 6e, Fig 6f, SFig 1a, SFig 1b, SFig 2a, SFig 2b, SFig 2c, SFig 3a, 3c, SFig 3b, 3d, SFig 4a, SFig 4b …]
